# Supplementary material for: ALOMYbase, a resource to investigate non-target-site-based resistance to herbicides inhibiting acetolactate-synthase (ALS) in the major grass weed Alopecurus myosuroides (black-grass)
Source: BMC Genomics. 2015 Aug 12;16(1):590. doi: 10.1186/s12864-015-1804-x (PMC4534104; doi:10.1186/s12864-015-1804-x)
Supplement: Additional file 3: Table S1. — Pfam families most represented in ALOMYbase. Table S2. Primers used for RT-qPCR validation of ALOMYbase RNA-Seq expression data. Table S3. Expression patterns of the ALOMYbase contigs that are the most likely homologs of transcripts identified in Arabidopsis thaliana as herbicide response markers allowing to differentiate the action of five herbicides, including four ALS inhihitors (IMAZ, imazapyr; PRIM, primisulfuron; CLOR, clorasulam; SULF, sulfometuron). Table S4. Functional annotation of the 253 contigs up-regulated in all herbicide-treated modalities in both the resistant and the sensitive pools. Table S5. GO Biological Processes significantly enriched in contigs up-regulated in both phenotypes (resistant and sensitive pools) after herbicide application. Table S6. GO Biological Processes significantly enriched in contigs down-regulated in both phenotypes (resistant and sensitive pools) after herbicide application. Table S7. GO Biological Processes significantly enriched in contigs up-regulated after herbicide application only in the sensitive pool. Table S8. GO Biological Processes significantly enriched in contigs down-regulated after herbicide application only in the sensitive pool. Table S9. GO Biological Processes significantly enriched in contigs up-regulated after herbicide application only in the resistant pool. Table S10. GO Biological Processes significantly enriched in contigs down-regulated after herbicide application only in the resistant pool. Table S11. Primers used for RT-qPCR measurement of candidate NTSR contig expression. (XLSX 125 kb) [file 12864_2015_1804_MOESM3_ESM.xlsx]

## Sheet: Table S1
Table S1: Pfam families most represented in ALOMYbase. Pfam families with a similar Peptide family definition are shown in adjacent lines regardless of their respective rankings. ALOMY, ALOMYbase; BRCDI, Brachypodium distachyon; HORVU, Hordeum vulgare; ZEAMX, Zea mays; ORYSA, Oryza sativa; SORBI, Sorghum bicolor.
Pfam	Pfam definition	Peptide family	ALOMY rank	BRCDI rank	HORVU rank	ZEAMX rank	ORYSA rank	SORBI rank
PF00069	Pkinase	Kinase	1	3	3	2	2	3
PF07714	Pkinase_Tyr		7	8	8	6	9	8
PF01535	PPR	Pentatricopeptide repeat containing proteins	2	1	1	1	1	1
PF13041	PPR_2		3	2	2	4	3	2
PF13812	PPR_3		13	9	15	12	15	13
PF12854	PPR_1		15	15	18	17	18	15
PF00400	WD40	WD40 domain-containing proteins	4	4	4	3	4	4
PF00560	LRR_1	Leucine Rich Repeat domain-containing proteins	5	5	5	8	5	5
PF13855	LRR_8		6	6	6	9	6	6
PF13516	LRR_6		12	18	19	22	13	18
PF08263	LRRNT_2		16	14	13	16	10	14
PF00067	p450	Cytochrome P450	8	13	9	13	11	9
PF00931	NB-ARC	NB-ARC domain-containing proteins	9	10	7	41	7	12
PF00646	F-box	F-box domain-containing proteins	10	16	23	51	14	16
PF00076	RRM_1	RNA recognition motif-containing proteins	11	7	10	5	8	7
PF12796	Ank_2	Ankyrin repeat motif-containing proteins	14	21	20	20	17	17
PF00201	UDPGT	UDP-glucuronosyl/UDP-glucosyltransferase	17	25	23	31	24	19
PF13639	zf-RING_2	Zinc finger, RING-type	18	11	14	10	12	11
PF13966	zf-RVT	Reverse transcriptase zinc-binding domain	20	72	16	156	221	104
PF00249	Myb_DNA-binding	SANT/Myb domain-containing proteins	19	12	11	7	16	10
PF00153	Mito_carr	Mitochondrial substrate/solute carrier	21	19	17	11	20	21
PF00005	ABC_tran	ABC transporter	22	17	21	24	25	20

## Sheet: Table S2
Table S2: Primers used for RT-qPCR validation of ALOMYbase RNA-Seq expression data
Contig code	Interpro annotation	Expression in ALOMYbase	Primer F	Primer R	Amplicon length (pb)	Amplification efficiency (%)	R²	Pearson	p-value
Alomy073854	NmrA-like [nucleotide binding]	Variable	TGGCTATAAGAGCGGTTGAGGAC	GGTGATGTAGTTCCTCTCCAGTGC	143	92.26	0.996	0.556388	0.08055
Alomy008757	Cytochrome P450	Variable	TTGGGTTCGATGTCCCGGCA	CGAATGGTATGTACTCGAAGTCCA	162	104.3	0.983	0.61	0.03462
Alomy089784	-	Variable	AACAATGGGAAGCCTCTGCTGC	TGGCGTGCTCAAAGACTACCTG	223	82.02	0.99	0.87	0.0002436
Alomy001072	Serine/threonine-protein kinase	Variable	AGGAAAACTTAGTGCCCTAACTTTA	AGGCCCGCTGAAGCTGTTTGATATG	130	84.3	0.995	0.91	2.722e-05
Alomy052911	Calcium/calmodulin-dependent protein kinase	Variable	TCTACCAACACCTTCACCCTCG	ACAAGCGCGGCACCCAACTAA	197	98.5	0.984	0.77	0.003459
Alomy007222	D-arabinono-1,4-lactone oxidase	Variable	ACATGATGGAGTTTGACATGAC	ATTCCCGGGTATTTGCGTGCC	178	108.2	0.982	0.91	3.71e-05
Alomy018627	Haem peroxidase	Variable	GTTCCGCAACCAGGGGCTCTC	GTGCCGGTGAGCGGTTTTATGTC	390	88.07	0.998	0.975	6.914e-08
Alomy011735	Cytochrome P450	Variable	GAGCTTTGCCAACAGAAGCAT	CGCTCGATGTAAGGTTGGATA	174	107.25	0.976	0.871897	0.000273
Alomy061728	Haem peroxidase	Variable	CGTCGCCGTAAGCTCATAATC	GGTGTTGGCTTCGTTCTCGTT	200	92.45	0.981	0.883638	0.0001378
Alomy043265	-	Variable	GCAGAAGACGGAACCGGAGT	GCGTTGCTGTATGACGAAGACT	231	100.16	0.991	0.930142	0.002596
Alomy013820	UDP-glucuronosyl/UDP-glucosyltransferase	Variable	ATGGAACCCGATGCCCTGGC	AACCATTCTTGTGCGACTCTGA	284	99.67	0.984	0.941357	1.164e-05
Alomy025188	UDP-glucuronosyl/UDP-glucosyltransferase	Variable	GAGAAACACGGTGAGGTGGTTG	GAAGTCATCCAGGTCTCTGCG	168	99.39	0.997	0.898441	4.948e-06
Alomy011081	UDP-glucuronosyl/UDP-glucosyltransferase	Variable	TTCAAGCTCTTTCCCAACATC	CGAAGGCCACATACACGACGGAG	152	101.6	0.996	0.926112	0.0004993
Alomy000024	Reverse transcriptase	Variable	AGCACCTTCGGTTGGTTCTTC	GCTTCGCACCTCTTTTGCAC	194	91.68	0.998	0.81099	1.531e-05
Alomy003479	Haem peroxidase	Variable	CCTACCAGAAGCCCACGGAAG	GAAATCGTGGAAGAAGAGGCG	152	94.52	0.972	0.792201	0.00137
Alomy036282	Helix-loop-helix DNA-binding	Variable	CTCTGCCGATGTCCAGGTGC	CCAGTTCGTCACAGAATGCGG	162	94.28	0.999	0.854942	0.002127
Alomy010160	UDP-glucuronosyl/UDP-glucosyltransferase	Variable	CAGAGGGTTCGTGGTCAAGTC	GTACAACGGCCAGCAGAGCAG	145	94.9	0.996	0.895815	0.0005884
Alomy001049	Disease resistance protein	Variable	CTGAAGACAGCAGGGAGTGA	GTGGACATAGCAGCGAGTGAC	137	85.119	0.992	0.8	8.097e-05
Alomy007172	Glutathione S-transferase	Variable	GGTTCAGATATACTATTCTCACC	CTTGAGATGCCTCTTGGCAAC	157	93.77	0.998	0.945068	4.607e-06
Alomy003701	Acetolactate synthase	Stable	TGCTTCTGTGGCCAACCCAGG	CGTCACAAAATCAGGATATATCTCACTCTC	244	96.84	0.975	0.7	0.01114
Alomy000086	Acetyl-CoA carboxylase	Stable	CACAAGATGCAGCTAGATAGTGGCG	TTCCAACAGTTCGTCCAGTAACGAATG	175	87.91	0.988	0.3	0.3465
Pearson and p-value: Pearson's correlation coefficient and the associated p-value obtained when comparing the contig expression levels over the time-cours experiment as measured by RNA-Seq and by RT-qPCR

## Sheet: Table S3
Table S3: Expression patterns of the ALOMYbase contigs that are the most likely homologs of transcripts identified in Arabidopsis thaliana as herbicide response markers allowing to differentiate the action of five herbicides, including four ALS inhihitors (IMAZ, imazapyr; PRIM, primisulfuron; CLOR, clorasulam; SULF, sulfometuron). Fold change relative to the UT modalities are given as log2 ratio.…
			A. thaliana						A. myosuroides
			Herbicides						Resistant pool						Sensitive pool
TAIR ID	Best ALOMYbase hit	E-values	IMAZ	PRIM	CLOR	SULF	GLYP		6HAT	12HAT	24HAT	36HAT	73HAT		6HAT	12HAT	24HAT	36HAT	73HAT	A. thaliana marker group	TAIR Gene Description	ALOMYbase annotation
AT5G58590	Alomy089889_1_AA	1.33451e-51	1.11978	1.24711	1.11611	1.41656	0.0512222		0.142657	0.227842	0.179682	1.07624	1.25222		0.193116	0.0781016	-0.0191904	0.688916	1.22448	1a	signalling.G-proteins	Pleckstrin homology-type
AT2G46600	Alomy024776_1_AA	1.17366e-32	1.02522	1.82289	1.63789	1.26633	-0.00911111		0.0390998	-0.00954377	-0.380574	0.705553	1.03756		1.0383	0.637892	0.0878433	1.37153	2.15765	1a	signalling.calcium	EF-hand-like domain
AT5G42150	Alomy021182_1_AA	2.13852e-114	1.128	1.23867	1.09333	1.38667	0.0554444		0.385084	0.329812	0.205353	0.565063	1.82791		0.109076	-0.0824047	0.0337883	0.373921	1.58984	1a	enzyme.oxidoreductase family	Glutaredoxin; IPR003083:S-crystallin (GST)
AT5G60960	Alomy007249_1_AA	0	1.12389	1.40444	1.17222	1.425	0.0567778		0.146281	0.216349	-0.199401	0.796316	1.15746		-0.0611922	0.449375	0.463348	0.797047	1.1327	1a	pentatricopeptide (PPR) repeat-containing protein	Pentatricopeptide repeat
AT4G31810	Alomy037466_1_AA	2.11631e-110	1.19211	1.217	1.00022	1.32189	0.069		0.0837736	0.340496	0.0534206	1.09487	1.78235		-0.069348	0.163158	0.369402	0.921973	1.64226	1a	lipid metabolism.lipid degradation.beta-oxidation	Crotonase, core
AT4G26110	Alomy002691_2_AA	5.84576e-74	1.34267	1.286	1.00056	1.15767	0.0905556		-0.738838	-0.230837	-0.8357	-0.554413	-0.639302		-0.448758	-0.0143553	0.471072	0.681639	0.307573	1a	DNA.synthesis/chromatin structure	Nucleosome assembly protein (NAP)
AT1G31970	Alomy027951_1_AA	1.52432e-132	1.31911	1.359	1.18767	1.17367	0.0838889		0.341125	0.474198	0.609192	1.71802	2.37588		-0.175633	0.511967	0.971066	1.11748	2.02293	1a	DNA.synthesis/chromatin structure	CRISPR-associated helicase, CYANO-type;
AT3G14600	Alomy029592_1_AA	1.07907e-75	1.01811	1.26389	1.12456	1.137	0.0457778		0.437952	0.986912	0.702443	2.95763	3.51519		0.61243	1.55282	1.40435	2.21411	3.14284	1a	protein.synthesis.misc ribososomal protein	Ribosomal protein L18a/LX
AT4G18040	Alomy033433_1_AA	3.7404e-83	1.39211	1.222	1.15411	1.16544	0.0768889		-0.03763	-0.0476413	-0.0319403	0.740571	0.509426		-0.0268282	0.199071	0.299841	0.544601	0.949016	1a	protein.synthesis.initiation	Translation Initiation factor eIF- 4e
AT1G07830	Alomy110388_1_AA	3.2591e-25	1.222	1.27911	1.09611	1.30289	-0.00833333		0.271861	0.42027	-0.0483313	1.28512	2.19243		-0.0630787	0.402446	0.585819	1.40488	2.02959	1a	protein.synthesis.misc ribososomal protein	Ribosomal protein L47, mitochondrial
AT3G08690	Alomy011098_1_AA	6.72157e-84	1.03567	1.63933	1.41311	1.72944	0.0987778		0.134206	-0.0258203	0.0687604	-0.0954178	-0.0233214		0.118072	0.237001	0.247151	0.0652715	0.13206	1a	protein.degradation.ubiquitin.E2	Ubiquitin-conjugating enzyme/RWD-like; Ubiquitin-conjugating enzyme, active site
AT5G38830	Alomy010921_2_AA	1.86102e-109	1.13622	1.48722	1.12267	1.35689	-0.053		-0.180717	0.15203	-0.233825	-0.704665	-0.764446		-0.0263113	0.211218	-0.177738	-0.388315	-1.2183	1a	protein.aa activation	Aminoacyl-tRNA synthetase, class 1a
AT2G37410	Alomy004189_1_AA	4.09898e-57	1.19611	1.63322	1.38478	1.70222	0.0877778		-1.41504	0.285402	0.247928	1.16993	1.26679		3.11974	1.46949	1.88452	2.72583	2.7425	1a	protein.targeting.mitochondria	Mitochondrial inner membrane translocase subunit Tim17/Tim22/Tim23/peroxisomal protein PMP24
AT4G14110	Alomy030110_1_AA	3.66665e-15	0.999444	1.20922	0.990889	1.15444	0.0434444		0.284683	-0.0203973	-0.57178	0.604563	0.928948		-0.18668	0.273072	-0.352862	0.512402	1.02687	1a	development.photomorphogenesis	Winged helix-turn-helix transcription repressor DNA-binding / COP9 signalosome, subunit CSN8
AT5G52820	Alomy025542_1_AA	9.33982e-146	1.18267	1.37133	1.11344	1.50278	0.0504444		0.507726	0.598012	0.826448	2.01646	2.56796		-0.265563	0.00126275	0.342499	1.00756	1.8959	1a	development.unspecified	G-protein, beta subunit; IPR016453:Coatomer, beta' subunit;
AT5G22650	Alomy014732_1_AA	5.77778e-25	1.34678	1.66344	1.282	1.12011	0.0503333		0.294167	0.58625	0.558402	2.35328	3.25595		0.16922	1.07444	1.05624	1.76356	2.97155	1a	RNA.regulation of transcription.HDA	Zinc finger, C2H2;
AT1G43860	Alomy036661_1_AA	3.88642e-105	1.22944	1.48633	1.07889	1.42178	0.0376667		0.868528	0.0587893	1.49496	2.27419	2.84983		0.382152	0.906823	2.03634	2.46026	3.38022	1a	RNA.transcription factor activity	Ribosome maturation protein SBDS;
AT5G09330	Alomy016090_1_AA	4.72142e-64	1.06078	1.696	1.24544	1.62722	0.0941111		-2.58496	0.5025	-1.58496	1.58496	2.20945		0.415037	3.62449	2.87447	3.9542	4.5025	1a	RNA.Transcription factor. NAC family	No apical meristem (NAM) protein;
AT5G16470	Alomy057066_1_AA	1.18468e-34	1.01844	1.17556	1.06889	1.39789	0.0686667		0.117103	-0.0260791	0.114388	0.336707	0.391628		-0.22645	-0.427131	-0.242911	-0.34643	0.307953	1a	RNA.transcription factor.C2H2 zinc finger family
AT5G10380	Alomy017242_1_AA	1.7276e-26	1.56733	2.42533	2.03544	1.47689	-0.174667		-0.0846313	-0.229971	0.279941	0	-0.753117		0.371013	0.20995	0.278716	-0.14066	-0.542242	1a	RNA.transcription factor.C3HC4 zinc finger family	Zinc finger, RING/FYVE/PHD-type;
AT1G68550	Alomy016797_1_AA	4.99536e-20	1.27767	1.643	1.24211	1.02067	0.0406667		1	0	2.79141	4.57568	5.53557		3.52356	6.60733	7.06609	6.39232	7.40939	1a	RNA.transcription factor.AP2/EREBP, Ethylene-responsive element binding	DNA-binding, integrase-type;
AT2G45520	Alomy046481_1_AA	4.51009e-13	1.34256	1.222	1.25833	1.38867	0.006		0.632496	0.537028	0.782902	1.90311	2.87928		0.0424138	0.365206	1.02938	1.38694	2.60559	1a	not assigned.unknown
AT1G55500	Alomy005143_1_AA	1.49194e-122	1.08256	1.46322	1.106	1.49	-0.00544444		0.186413	-0.0323407	0.26481	1.19171	1.8219		0.0250167	-0.00616801	0.382672	1.14926	1.93356	1a	not assigned.unknown	YTH domain
AT1G15420	Alomy011274_1_AA	2.67096e-33	1.34111	1.284	1.06278	1.37511	0.0635556		0.196692	0.229323	-0.129959	1.61614	2.62361		0.186596	0.735758	0.663283	1.71016	2.7961	1a	not assigned.no ontology	Small-subunit processome, Utp12; IPR015943:WD40/YVTN repeat-like-containing domain
AT1G24490	Alomy007174_1_AA	3.30439e-140	1.30256	1.58644	1.29367	1.35622	0.0995556		-0.298224	0.11414	-0.0865578	0.433389	0.222392		0.0873178	-0.165769	-0.242466	0.347835	0.191411	1a	not assigned.unknown	Membrane insertion protein, OxaA/YidC
AT3G16310	Alomy034487_1_AA	3.82813e-32	1.17744	1.48389	1.25522	1.44144	0.0623333		-0.725606	0.166754	0.631716	1.64636	2.37236		0.495325	0.988365	0.891747	1.07892	2.33806	1a	not assigned.no ontology	MPPN;
AT1G30070	Alomy030367_1_AA	6.24556e-77	1.11756	1.225	1.17889	1.30967	0.00111111		/	/	/	/	/		-0.558951	-0.339228	-0.461016	-0.880213	3.43805	1a	not assigned.no ontology	SGS; HSP20-like chaperone; IPR015120:Siah interacting protein, N-terminal; IPR017447:CS domain;
AT4G28200	Alomy002697_1_AA	0	1.26833	1.51356	1.15378	1.42267	0.0742222		0.124851	0.270487	0.0322403	1.79096	2.63961		0.57726	0.75983	0.698666	1.75574	2.68869	1a	not assigned.unknown	U3 small nucleolar RNA-associated protein 6;
AT5G53400	Alomy029062_1_AA	6.47442e-78	1.38056	1.82189	1.57778	1.701	0.00922222		0.135463	0.201959	-0.266028	0.387683	0.60476		0.0533632	-0.464668	-0.487938	1.27863	1.12414	1a	not assigned.unknown	HSP20-like chaperone; IPR017447:CS domain;
AT4G05400	Alomy017403_1_AA	2.35731e-65	1.22733	1.31422	0.992667	1.10933	0.0103333		0.164405	0.249772	-0.287425	0.723602	1.16575		0.203867	0.244617	0.0182901	0.742161	1.40612	1a	not assigned.unknown
AT4G22000	Alomy109133_1_AA	6.35749e-35	1.03433	1.54867	1.31967	1.13478	0.0124444		-0.843403	0.372516	0.279915	1.46112	2.21274		0.259808	0.510378	0.755325	1.42933	2.47604	1a	not assigned.unknown
AT5G41190	Alomy029608_1_AA	2.70421e-80	1.29367	1.902	1.52867	1.48278	0.0986667		0.746866	0.551461	0.719584	2.19608	2.81167		-0.233565	-0.0366329	0.768069	1.05259	2.48189	1a	not assigned.unknown	Nin one binding (NOB1) Zn-ribbon-like;
AT5G20630	Alomy041490_1_AA	5.60594e-62	-1.46533	-1.46	-1.35844	-4.49067	0.365		0.182149	0.684528	-0.352476	-1.26119	-3.61632		1.363	2.01091	0.739195	0.2522	-3.79607	1b	stress.abiotic.cold	Germin; IPR011051:Cupin, RmlC-type;
AT5G24420	Alomy033959_1_AA	6.42511e-72	-1.70744	-2.51722	-2.10822	-1.51022	0.437		0.167727	0.140196	-0.21369	0.20378	-0.0797328		0.382715	0.571217	0.11183	0.184467	-0.0217349	1b	OPP.oxidative PP.6-phosphogluconolactonase	Glucosamine/galactosamine-6-phosphate isomerase;
AT5G15230	Alomy062311_1_AA	1.86999e-26	-1.02856	-1.77133	-1.27867	-2.439	-0.0243333		-0.204776	0.501445	-0.38796	-0.239902	-1.89382		-0.152236	0.595741	0.672302	-0.820105	-3.92057	1b	hormone metabolism.gibberelin.induced-regulated-responsive-activated	Gibberellin regulated protein
AT4G04840	Alomy023729_1_AA	3.00383e-51	-1.43733	-1.723	-1.10411	-2.27789	0.00533333		-0.0178452	0.449247	0.0285914	-0.26727	-0.201213		-0.203345	0.0085774	-0.37304	-0.451849	-0.641994	1b	RNA.regulation of transcription.putative DNA-binding protein	Mss4-like
AT3G16250	Alomy067275_1_AA	2.5404e-45	-1.39922	-1.99244	-1.22356	-2.66933	0.0676667		0.302397	0.762498	0.348563	-0.44319	-1.26149		0.145796	0.641687	0.0564439	-0.0726247	-2.81879	1b	PS.lightreaction.other electron carrier (ox/red).ferredoxin	Beta-grasp fold, ferredoxin-type
AT4G31840	Alomy043844_1_AA	8.03685e-25	-1.02067	-1.52522	-1.24367	-2.77233	-0.0967778		0.177042	-0.272483	0.258031	-0.0129005	-1.12982		0.630681	0.869243	0.462409	-0.314773	-0.314773	1b	electron transport	Cupredoxin
AT5G45930	Alomy078703_1_AA	7.93336e-52	-1.18667	-1.584	-1.09167	-2.27978	-0.0834444		-0.0219955	0.0882884	-0.222789	-0.948009	-0.834534		-0.128652	0.0782565	-0.402606	-1.07688	-2.14873	1b	tetrapyrrole synthesis.magnesium chelatase
AT5G62360	Alomy044156_1_AA	5.92742e-25	-1.06533	-1.82556	-1.90822	-1.58856	0.155889		0.423996	0.0737827	-0.021398	0.661158	0.014091		0.0787081	0.0651268	-0.187279	-0.15899	-0.674184	1b	invertase/pectin methylesterase inhibitor family protein	Pectinesterase inhibitor;
AT3G54400	Alomy010829_1_AA	3.47353e-145	-1.045	-1.32911	-1.00378	-1.83256	-0.0696667		-1.81549	-0.318888	-2.33415	0.332038	-4.56682		0.574546	2.86405	3.10265	-0.70955	-5.53398	1b	misc.protease	Peptidase A1; Peptidase aspartic
AT3G08920	Alomy022170_1_AA	3.24379e-59	-1.12967	-1.67833	-1.19778	-1.97911	-0.0498889		0.0686157	0.28685	0.107259	-1.07171	-1.99104		-0.0604138	0.414005	0.223571	-0.756243	-3.97342	1b	misc.rhodanese	Rhodanese-like;
AT2G29310	Alomy018918_1_AA	6.89943e-90	-1.11678	-1.54211	-1.21878	-1.934	0.00288889		-0.117997	0.259974	-0.243954	-0.628227	-0.661123		-0.139469	0.153664	-0.467511	-0.437196	-1.34094	1b	misc. oxidoreductase	Short-chain dehydrogenase/reductase SDR
AT1G50900	Alomy041950_1_AA	3.43145e-53	-1.22844	-1.66022	-0.994667	-2.17	-0.0851111		0.0587937	0.504537	0.0463952	-0.858897	-0.789649		-0.109076	0.455401	-0.474423	-1.30707	-2.5191	1b	not assigned.unknown	Ankyrin repeat-containing domain;
AT5G03610	Alomy020483_1_AA	3.84143e-54	-0.274556	1.12	0.977111	1.07778	0.333		0.257779	-0.119544	0.885411	-0.234286	-0.451711		-0.265678	-0.587854	0.553816	-0.653846	-1.2169	2a	lipid metabolism	Lipase, GDSL;
AT3G23550	Alomy008817_1_AA	3.23497e-152	0.314778	1.795	1.59422	1.43178	0.123333		0.28032	0.544834	0.156673	0.616984	-3.03275		0.971431	1.08818	0.254929	1.29501	-1.27033	2a	secondary metabolism. Multidrug transport	Multi antimicrobial extrusion protein;
AT3G03270	Alomy036950_1_AA	3.02611e-43	-0.0366667	0.956222	1.13422	0.963111	0.0638889		-0.419903	-0.289507	-1.0902	0.882396	1.75435		0.175727	0.14901	0.457392	0.510831	4.46452	2a	stress response	Rossmann-like alpha/beta/alpha sandwich fold
AT1G52200	Alomy059417_1_AA	1.35472e-24	0.123	1.10211	0.905222	1.109	-0.117889		0.53842	0.132551	0.421464	-0.102299	-0.555215		1.14382	0.125248	-0.167378	0.968216	-0.602916	2a	not assigned.no ontology	Uncharacterised protein family Cys-rich;
AT2G27500	Alomy002372_1_AA	1.25828e-136	0.0708889	1.33422	0.898333	1.11	-0.0178889		1.16008	0.702703	0.407658	-0.205319	-1.88679		0.0166787	0.0166787	-0.0775366	-0.104337	-3.25634	2a	CHO metabolism.beta 1,3 glucan hydrolases	Glycoside hydrolase, family 17
AT2G23320	Alomy026179_1_AA	1.12118e-51	0.0881111	1.058	0.861778	1.66033	-0.0242222		1.46055	1.40576	0.809115	0.377563	-0.156119		0.330227	0.0477531	-0.365049	-0.176878	-1.26581	2a	RNA.transcription factor.WRKY family	DNA-binding WRKY; IPR018872:Zn-cluster domain;
AT2G38290	Alomy010420_1_AA	0	0.290667	1.05889	0.819333	1.09089	0.109111		0.895303	0.799087	1.98063	1.40781	-0.370838		2.65912	0.0885367	1.67921	1.98162	0.751502	2a	transport.ammonium	Ammonium transporter; IPR002229:Blood group Rhesus C/E/D polypeptide; IPR024041:Ammonium transporter AmtB-like
AT1G24440	Alomy014541_1_AA	3.10433e-64	-0.0174444	1.09922	0.960333	0.377778	-0.126889		-1.02235	-1.00627	0.00340794	-0.717385	-1.07649		-0.456008	-0.538399	0.369434	-0.903357	-0.193783	2b	protein binding / zinc ion binding	Zinc finger, RING/FYVE/PHD-type;
AT1G55450	Alomy033538_1_AA	8.86888e-59	0.0833333	1.27722	0.966222	0.131889	-0.214667		0.683526	0.480531	-0.145891	1.53599	0.329889		0.667716	0.655289	0.594106	1.97021	0.937745	2b	development.unspecified	Methyltransferase type 11
AT1G33590	Alomy057378_1_AA	1.80323e-17	0.077	1.25033	1.14	-0.144889	0.198778		0	3	1.90689	2.75489	0		3.04439	5.49985	0	5.15987	0	2b	stress. biotic	/
AT3G26200	Alomy009164_1_AA	1.58641e-125	-0.254667	1.20278	1.17167	0.118889	-0.271667		0.296393	-0.423499	-0.0780025	-1.13245	0.0126		-1.43942	-2.05755	-0.625835	-1.27436	-0.0326047	2b	cytochrome P450.electron transport	Cytochrome P450
AT3G23000	Alomy006656_1_AA	1.18439e-106	0.0716667	1.22789	0.955	0.278	-0.480222		-0.524381	-1.32338	0.246318	0.145291	-0.497414		-0.278716	-0.362459	0.497077	0.0460474	0.0170552	2b	protein.postranslational modification	Kinase-associated KA1
AT2G41180	Alomy030250_1_AA	2.03977e-07	0.292889	1.27989	1.20022	0.405889	0.0673333		-0.338489	-0.060754	-0.224873	-0.818553	-1.26261		0.0421966	-1.25123	-0.0743473	-0.565334	-0.635236	2b	not assigned.no ontology	VQ (ressemble plus à AT3G56710.1)
AT1G02410	Alomy025278_1_AA	4.5682e-89	0.255778	1.09822	1.12167	0.441889	-0.0958889		-0.104337	0.0933715	0.287981	0.135978	0.618129		0.530807	0.137504	-0.252443	0.731641	0.401688	2b	mitochondrial electron transport / ATP synthesis.cytochrome c oxidase	Cytochrome c oxidase assembly protein CtaG/Cox11
AT3G07090	Alomy023849_1_AA	2.32313e-47	0.0415556	1.02656	0.717111	0.278667	-0.291		-0.468989	-0.64968	1.28451	0.907321	3.1383		0.339119	0.109513	1.59303	0.313713	3.94087	2b	not assigned.unknown	Domain of unknown function DUF862, eukaryotic
AT1G75040	Alomy023438_1_AA	4.8314e-64	1.06844	1.86267	1.47389	0.0346667	0.450667		0.489385	1.34395	0	2.9542	-2		0.409113	4.06362	3.7239	-0.345775	-3.60881	2c	stress.biotic	Thaumatin, pathogenesis-related
AT1G62560	Alomy011370_1_AA	1.16517e-110	1.17589	0.0318889	-0.163556	-0.139	0.978889		-0.313777	-0.0541334	0.071751	-1.0972	-0.381375		-0.272459	-0.578268	-0.67673	-0.178337	-0.268413	2d	oxidases - electron transport	Flavin monooxygenase-like
AT1G52890	Alomy061755_1_AA	7.26572e-65	-0.164556	0.166889	0.232222	1.86633	0.211111		0.966166	0.380314	0.93152	1.1679	0.628593		0.655382	-0.15456	0.812546	1.493	0.586239	2e	development.multicellular organism	No apical meristem (NAM) protein;
AT1G53580	Alomy046291_1_AA	5.31108e-73	0.0891111	0.238556	0.229	1.18167	-0.0353333		-0.330021	-0.0511065	-0.639324	0.216874	-0.304327		0.181722	0.0992096	-0.269111	0.301637	0.0650231	2e	methylglyoxal catabolic process to D-lactate	Beta-lactamase-like
AT5G61820	Alomy007740_1_AA	2.30424e-124	0.857	0.0705556	0.181333	1.74744	0.552556		0.774979	0.552203	0.476205	0.47274	-0.427934		0.384751	0.637452	-0.659178	-0.0553413	-1.10376	2f	not assigned.unknown	Stress up-regulated Nod 19
AT1G77120	Alomy005459_2_AA	0	1.16022	-0.651222	-0.409	1.98133	0.459333		0.128324	0.431716	0.0221957	1.55483	1.16868		-0.626957	-2.34577	0.239188	1.72747	2.34073	2f	fermentation.ADH	Alcohol dehydrogenase superfamily, zinc-type
AT5G59310	Alomy061558_1_AA	2.12512e-21	1.37156	-1.86933	-1.637	1.95911	0.199222		-0.161696	-0.251647	-0.750769	-0.326798	-1.44743		-0.29479	-0.605536	-1.18922	-0.900471	-2.05256	2g	lipid metabolism.lipid transfer proteins	Plant lipid transfer protein/Par allergen;
AT1G76790	Alomy017401_1_AA	4.66571e-44	0.393333	-1.026	-1.33722	0.00811111	0.818556		-0.31104	-0.287371	-0.423808	-1.22882	-1.95354		0.161013	-0.460953	0.00173714	-0.851477	-1.52704	2i	secondary metabolism.simple phenols	O-methyltransferase, COMT, eukaryota
AT2G28790	Alomy048372_1_AA	5.10215e-57	-0.217667	-1.57322	-1.28744	-1.68489	0.219778		-0.359081	-0.359081	-1.63472	2.24664	-1.79518		0.0614005	2.45372	2.00782	0.563901	0.605721	2j	stress.abiotic	Thaumatin, pathogenesis-related;
AT4G02290	Alomy012168_1_AA	0	-0.291111	-1.37122	-1.13456	-1.63633	0.504111		-1.32193	-1	-0.736966	1.48543	-1		0	5.96	5.80735	0	-1	2j	CHO metabolism.gluco-, galacto- and mannosidases	Glycoside hydrolase, family 9
AT1G78490	Alomy007999_1_AA	1.68091e-110	-0.161667	-1.36044	-1.15744	-1.06311	0.136889		1.45943	1.32193	-1	0	6.70736		1.5025	0.584963	1	7.07146	7.21432	2j	cytochrome P450.electron transport	Cytochrome P450
AT3G16470	Alomy003049_1_AA	3.15392e-15	-0.0738889	-1.42578	-1.36911	-0.907333	0.171333		0.144544	0.060187	1.46002	0.554451	1.97141		0.0597062	-0.579892	0.633251	0.309684	1.75036	2j	hormone metabolism.jasmonate.induced-regulated-responsive-activated	Mannose-binding lectin;
AT1G72030	Alomy025770_1_AA	3.20077e-35	-1.06222	-0.583111	-0.109556	-1.34044	-0.532778		-0.19238	0.296075	0.208801	-0.321	-0.173411		-0.612471	-0.241399	-0.0585352	0.140629	-0.949275	2k	not assigned.no ontology	Acyl-CoA N-acyltransferase;
AT1G04040	Alomy027963_1_AA	5.60635e-45	-0.313222	-1.14567	-0.829556	-1.59311	-0.0813333		0.413502	0.192261	-0.633343	0.383226	-1.72677		1.24647	1.96398	0.834761	0.803397	-2.83933	2l	acid and other phosphatases	Acid phosphatase (Class B)
AT5G13630	Alomy033608_1_AA	4.08639e-164	-0.279333	-0.0867778	0.096	-1.332	0.0286667		-0.626508	-1.15677	0.750195	-1.27418	-0.441536		-0.703927	-1.14792	0.581994	-1.83448	-2.10404	2m	tetrapyrrole synthesis.magnesium chelatase	CobN/magnesium chelatase
AT2G20260	Alomy056607_1_AA	9.28707e-30	-0.449333	-0.0558889	-0.0126667	-1.21867	-0.112444		0.113281	-0.431419	0.0812396	-1.56257	-1.95032		-0.19759	-0.638872	-0.413017	-1.67548	-3.61399	2m	PS.lightreaction.photosystem I.PSI polypeptide subunits	Photosystem I PsaE, reaction centre subunit IV;
AT1G15820	Alomy055856_1_AA	5.02154e-91	-0.745556	-0.290889	-0.182111	-1.41789	-0.139889		-0.379643	0.00166566	-0.265775	-0.424153	-1.12334		-0.278695	0.00928814	-0.15084	-0.473695	-1.68844	2m	Photosynthesis, photosystem II	Chlorophyll A-B binding protein
AT5G51820	Alomy011474_1_AA	7.87265e-174	-0.0716667	-0.300222	-0.366222	-1.14722	0.27		-0.0317896	-0.955604	0.161989	-1.72047	-1.60147		-0.208418	-1.23499	-0.234296	-2.35241	-3.24572	2m	photosynthetic carbon flow	Alpha-D-phosphohexomutase superfamily;
AT5G17170	Alomy034892_1_AA	8.16487e-88	-0.0158889	0.162	0.0293333	-1.00911	-0.0947778		0.120495	0.0387583	0.301642	-0.632226	-0.823573		-0.149283	-0.0954202	-0.257215	-0.314282	-2.27069	2m	electron transport(chloroplast thylakoid membrane)	PDZ/DHR/GLGF; IPR004039:Rubredoxin-type Fe
AT1G58290	Alomy004839_1_AA	0	-0.299778	0.021	0.168667	-1.31367	-0.224222		-0.109278	0.202206	0.819208	0.66458	0.486679		0.19831	-0.0355207	0.58977	1.13487	0.580139	2m	tetrapyrrole synthesis.glu-tRNA reductase	Tetrapyrrole biosynthesis, glutamyl-tRNA reductase
AT2G47240	Alomy005805_1_AA	0	-0.149889	-0.490444	-0.419778	-1.36933	-0.136444		0.406722	0.583119	0.743583	0.716928	0.763257		0.167378	0.0506261	-0.100763	0.684498	1.58877	2m	lipid metabolism.FA synthesis, elongation.long chain fatty acid CoA ligase	MP-dependent synthetase/ligase
AT1G29660	Alomy014809_1_AA	1.27042e-138	0.0805556	-0.397778	-0.444222	-1.08122	0.0603333		-0.225619	-0.507774	-1.5811	0.720629	-2.37311		1.12695	2.38582	1.91774	0.767935	-1.5381	2m	lipid metabolism.GDSL-motif lipase	Lipase, GDSL
AT1G32200	Alomy006042_1_AA	1.35512e-80	-0.370222	-0.252667	-0.257222	-1.15	-0.0416667		-0.106234	0.146234	0.0312153	-0.307332	-0.269471		0.178096	0.326989	-0.260042	-0.027924	-0.753772	2m	lipid metabolism.phospholipid synthesis	Glycerol-3-phosphate O-acyltransferase, chloroplast
AT2G29980	Alomy046420_1_AA	2.45831e-108	-0.491556	-0.120556	-0.146778	-1.36789	-0.0924444		0.14077	1.05168	1.83095	0.76624	0.581851		-0.240529	0.641569	1.8135	0.139021	0.192315	2m	lipid metabolism.FA desaturation.omega 3 desaturase	Fatty acid desaturase, type 1;
AT1G66970	Alomy002168_1_AA	0	-0.302667	-0.289889	-0.135778	-1.144	-0.160222		-0.282632	-0.345497	-0.537103	-0.449803	-2.31907		0.0945379	0.526992	0.22832	-0.499213	-2.5319	2m	lipid metabolism.glycerol metabolism	Glycerophosphoryl diester phosphodiesterase;
AT5G55450	Alomy068875_1_AA	1.53356e-09	-0.154	0.0468889	0.187556	-1.56489	-0.177667		0.487446	0.234465	1.49248	1.26421	-1.74169		-1.0716	-0.486642	0.839535	-1.39993	-3.7625	2m	lipid transport	Plant lipid transfer protein/hydrophobic protein,
AT4G12730	Alomy014000_1_AA	3.31125e-94	-0.462556	0.0361111	-0.0435556	-1.50878	-0.169		0.144046	-0.37707	-0.14401	-1.8625	-2.59946		2.04707	1.67991	1.29218	0.852896	-0.570316	2m	cell wall.cell wall proteins.AGPs	FAS1 domain;
AT1G33240	Alomy029631_1_AA	4.98714e-43	-0.525333	-0.136556	-0.0962222	-1.34044	-0.346889		-0.430855	-0.0457334	-0.462521	0.0825428	-1.13301		0.760285	1.25611	1.08703	0.684553	-0.71771	2m	RNA.transcription factor.Triple-Helix family	MYB-like
AT3G15680	Alomy029298_1_AA	1.25276e-36	-0.0465556	-0.638111	-0.556444	-1.39678	0.240778		-0.331299	0.0452647	-0.954735	1.04248	-0.401688		0.153044	1.64281	1.60565	0.703241	0.793148	2m	signalling.G-proteins	Zinc finger, RanBP2-type;
AT2G28740	Alomy060360_1_AA	6.58176e-56	-0.206889	-0.572889	-0.472111	-1.58778	-0.0793333		0.190729	0.215676	-0.246851	0.977326	-0.0586145		0.614673	3.11444	2.39959	0.385698	0.0805597	2m	DNA.synthesis/chromatin structure.histone	Histone H4; IPR009072:Histone-fold
AT2G28080	Alomy014865_1_AA	3.41973e-64	-0.132778	-0.302889	-0.415	-1.23367	-0.0188889		0.0341988	-0.231796	-0.468654	-0.209115	-0.719765		0.231774	0.0823128	-0.427189	0.338771	-0.490006	2m	secondary metabolism.UDP glycosyl gtransferases	?
AT5G22740	Alomy005698_1_AA	0	0.0552222	-0.463889	-0.561889	-1.03078	0.0632222		0.0948592	-0.0426443	-1.62761	0.632419	-2.65675		0.499387	1.01316	0.450477	-0.0460474	-2.16804	2m	transferring glycosyl groups	?
AT1G31690	Alomy012830_1_AA	1.04879e-137	-0.0846667	-0.523778	-0.460556	-1.52611	0.130556		0.543935	0.869558	0.71386	0.0977368	-2.45606		-0.505713	0.0918128	-1.19986	-0.694158	-3.0698	2m	oxidases - copper, flavone	Copper amine oxidase
AT5G62220	Alomy012418_1_AA	4.43334e-128	-0.557333	-0.0381111	-0.140556	-1.306	-0.066		-1.30166	-0.301656	-1	0.620808	0.0135465		1.40808	1.70044	1.61244	1.66588	1.04103	2m	not assigned.unknown	Exostosin-like
AT4G32240	No homologs identified in ALOMYbase		1.07778	1.59744	1.40989	1.17233	0.00944444													1a	not assigned.unknown
AT2G22470			-0.0811111	-0.326556	-0.262778	1.74711	0.663778													2e	cell wall.cell wall proteins.AGPs
AT1G67870			-0.384556	0.923444	0.324556	-1.064	-0.539													2h	not assigned.no ontology.glycine rich proteins
AT4G00895			-0.265111	-0.467667	-0.332667	-1.34533	0.372													2m	PS.lightreaction.ATP synthase
AT2G23130			-0.142667	-0.356667	-0.613333	-1.57222	0.149778													2m	cell wall.cell wall proteins.AGPs
AT5G57345			-0.416	0.0584444	0.0838889	-1.31122	-0.0901111													2m	not assigned.unknown
AT2G33850			-0.218	-0.071	0.00822222	-1.41278	-0.441333													2m	not assigned.unknown

## Sheet: Table S4
Table S4: Functional annotation of the 253 contigs up-regulated in all herbicide-treated modalities in both the resistant and the sensitive pools. For each contig, the most significant homology with A. thaliana is given (Tair ID). Only significant homologies (E-value ≤ 10-5) are given. Relative expression values were computed from RNA-Seq expression data of each contig in each herbicide-treated m…
ALOMYbase ID	Length	Product	Tair ID	Resistant pool					Sensitive pool
				6HAT/UT	12HAT/UT	24HAT/UT	36HAT/UT	73HAT/UT	6HAT/UT	12HAT/UT	24HAT/UT	36HAT/UT	73HAT/UT
Alomy000214	5096	IPR016242:Serine/threonine-protein kinase MPS1; IPR020635:Tyrosine-protein kinase, catalytic domain;	PPCK2-AT3G04530.1	1.47187	1.44689	4.91659	5.59495	6.22676	2.81714	3.38904	5.52729	6.31935	7.01415
Alomy000216	5091	IPR025476:;		2.08746	1.75489	4.7879	5.18239	5.34873	5.01495	4.9542	6.9542	6.89482	8.27612
Alomy001025	3483	IPR012337:Ribonuclease H-like; IPR013103:Reverse transcriptase, RNA-dependent DNA polymerase; IPR025724:;	CRK8-AT4G23160.1	4.10852	0.584963	5.15987	4.90689	8.64476	3.20945	5.37504	7.53916	7.81218	9.09342
Alomy001036	3469			1.73697	2.45943	4.70044	5.10154	8.25817	4.16993	5.83289	7.97154	8.97154	11.314
Alomy001226	3321			2.15754	1.89947	5.56752	5.84452	7.68353	3.02554	4.88264	7.09049	7.90646	8.69423
Alomy001475	3143		HIR1-AT5G62740.1	2.58496	3.64386	2.90689	3.9542	6.84549	3.52356	3.80735	4.24793	5.59991	7.39232
Alomy001591	3079			2.73697	3.16993	4.48113	1.87447	8.27146	1.47393	1.58496	3.90689	5.06369	7.13386
Alomy001604	3074			3.90689	2.90689	6.53916	7.2854	9.44294	3.32193	4.58496	7.24317	8.50581	10.2396
Alomy002838	2604	IPR002213:UDP-glucuronosyl/UDP-glucosyltransferase;	UGT88A1-AT3G16520.2	2.4021	1.59637	4.40534	3.41504	5.51608	3.62449	2.82103	5.38082	5.99699	7.63614
Alomy003349	2477			2.72247	2.07039	6.05745	6.94486	9.22882	3.85798	4.52356	8.68299	9.60733	10.8773
Alomy005234	2143	IPR001752:Kinesin, motor domain;	AT5G02370.1	3.67243	3.42626	2.85798	3.90689	3	1.41504	4.96193	4.5025	2.27302	2.14296
Alomy005475	2110	IPR001926:Pyridoxal phosphate-dependent enzyme, beta subunit;IPR001926:Pyridoxal phosphate-dependent enzyme, beta subunit;	OASC-AT3G59760.1	1.91938	2.4951	4.84276	5.81925	6.92438	1.78987	3.43874	5.47515	6.4616	7.08529
Alomy005542	2102		AT3G13600.1	2.9349	2.6939	3.73909	4.92935	3.87832	1.47573	3.67596	4.5157	4.54882	3.29462
Alomy006424	1992	IPR002867:Zinc finger, C6HC-type; IPR013083:Zinc finger, RING/FYVE/PHD-type;	NHL8-AT1G32340.1	1.55639	1.74543	5.29192	6.80963	8.1314	1.41504	4.32793	6.93271	6.9386	9.0932
Alomy007166	1911		AT5G48050.1	5.9542	2.58496	6.6677	6.46489	10.048	3.83289	5.62205	8.0607	8.61563	9.82774
Alomy007211	1907	IPR008930:Terpenoid cylases/protein prenyltransferase alpha-alpha toroid; IPR008949:Terpenoid synthase;	TPS21-AT5G23960.2	2.07215	1.75899	3.11974	3.05889	3.59111	3.88952	2.70328	3.18627	4.6717	4.56478
Alomy007371	1893	IPR001810:F-box domain, cyclin-like;	AT5G50270.1	2.42146	1.61891	4.61261	5.0287	6.60097	4.28011	4.822	7.09803	7.17991	8.43463
Alomy007617	1873	IPR003690:Mitochodrial transcription termination factor-related;	AT5G07900.1	1.83007	1.33258	1.28951	3.03302	3.55345	0.900464	1.848	1.83458	2.98185	3.65916
Alomy008221	1821		AT3G13600.1	3.48308	3.29546	4.39855	5.40475	4.28204	1.92961	4.19265	4.94753	4.91374	3.75743
Alomy008628	1790			4.08746	3.53605	6.7761	6.37851	8.76553	1.12029	3.80287	5.61855	6.29981	6.68528
Alomy009804	1701	IPR002213:UDP-glucuronosyl/UDP-glucosyltransferase;	UGT74E2-AT1G05680.1	3.10354	2.10753	5.84907	6.56515	7.85902	6.15735	6.21917	9.11732	10.0026	11.2843
Alomy010453	1656	IPR004140:Exo70 exocyst complex subunit; IPR016159:Cullin repeat-like-containing domain;	ATEXO70D3-AT3G14090.1	4.59495	4.32193	4.67243	3.64386	4.63421	3.47223	0.971431	1.50748	1.0555	2.7829
Alomy010741	1637			4.60627	3.30117	6.33858	6.58818	7.49013	2.63126	2.63631	5.10032	5.19839	5.695
Alomy010889	1627	IPR002213:UDP-glucuronosyl/UDP-glucosyltransferase;	AT1G05675.1	3.23559	1.85798	5.60733	6.52955	6.81886	3.36291	4.4989	6.81671	7.50268	8.49579
Alomy011952	1563	IPR002528:Multi antimicrobial extrusion protein;	AT5G52450.1	3.51211	2.44746	5.62005	5.14048	8.02111	5.43296	5.3505	8.70252	9.42038	10.8918
Alomy011955	1563	IPR002320:Threonyl-tRNA synthetase, class IIa;	AT5G26830.1	3.70174	3.04594	6.93296	8.09611	8.50513	3.91235	5.64648	7.72792	8.20918	8.76566
Alomy012448	1535	IPR001128:Cytochrome P450;	CYP72A7-AT3G14610.1	5.21544	1.85415	6.99913	6.01209	8.29037	3.09516	4.72544	7.02539	7.43463	7.61304
Alomy012922	1508	IPR015943:WD40/YVTN repeat-like-containing domain; IPR017986:WD40-repeat-containing domain;	DRS1-AT1G80710.1	2.74193	1.94937	2.55987	1.94937	3.34659	2.58496	2	1.03747	3.50027	2.05585
Alomy013275	1489		AT5G41980.1	1.7866	1.59296	1.30256	2.09873	3.11825	1.26961	0.939458	1.04858	2.09095	2.90293
Alomy013926	1456	IPR002769:Translation initiation factor IF6;	emb1624-AT3G55620.1	4.1301	2.96617	6.76432	7.34703	7.81212	3.29897	4.78775	6.70442	6.84645	7.38188
Alomy013953	1455	IPR002213:UDP-glucuronosyl/UDP-glucosyltransferase;	AT1G05675.1	3.90689	1.76553	7.01569	6.05311	7.25361	7.3837	8.25739	11.0007	11.4359	11.5748
Alomy014038	1451			6.26679	4.45943	7.09803	6.24793	6	3.39232	2.85798	5.8009	4.18982	2.08746
Alomy014040	1451		AT1G06590.1	3.75489	3.49185	1.45943	5.57743	5.40939	1.09954	2.42786	1.98272	1.89308	2.76755
Alomy014075	1450			1.69671	1.43009	3.15587	3.91942	4.6982	1.42988	2.61153	4.07981	4.52739	4.7947
Alomy014829	1413		AT3G13600.1	2.4021	2.05063	3.16993	4.51457	3.49643	0.974909	2.89691	4.25576	4.07571	2.73448
Alomy015273	1394			2.80735	2.87447	2.80735	2.41504	4.60486	2.8365	1.71621	2.8365	3.4021	4
Alomy016086	1357			2.08746	1.16993	4.32193	6.08746	5.9542	1.45943	1.32193	2.9542	2.58496	2.45943
Alomy016229	1352			5.73697	4.66297	7.19311	7.75711	7.86005	4.52356	5.33985	7.56986	7.50978	7.57743
Alomy016373	1346	IPR002316:Prolyl-tRNA synthetase, class IIa; IPR017449:Prolyl-tRNA synthetase, class II;	AT3G62120.2	4.24793	3.08746	7.79604	9.75489	10.808	4.61471	7.14466	10.2644	10.0895	12.4708
Alomy016625	1336			1.45457	1.58496	4.95074	5.19348	6.29836	1.52083	3.00392	5.20945	5.24048	5.59991
Alomy017443	1304	IPR002213:UDP-glucuronosyl/UDP-glucosyltransferase;	UGT88A1-AT3G16520.2	2	1.97085	2.9855	2.9855	4.51349	1.12928	1.2854	1.88264	3.43463	3.56986
Alomy017452	1303	IPR001810:F-box domain, cyclin-like;		4.51457	3.85086	5.86507	5.2854	6.68249	5.06609	5.06609	7	7.75154	8.30834
Alomy017710	1292	IPR000767:Disease resistance protein;	RPM1-AT3G07040.1	3	3.80735	3.45943	3.20945	2.9542	4.45943	3.16993	4.58496	4.6865	3.2854
Alomy017768	1290	IPR008914:Phosphatidylethanolamine-binding protein PEBP;	FT-AT1G65480.1	3.11548	3.54432	3.36923	7.80521	7.16323	1.80735	1.70044	2.75489	4.12928	5.52356
Alomy018046	1281	IPR002213:UDP-glucuronosyl/UDP-glucosyltransferase;	UGT74E2-AT1G05680.1	3.04005	2.17481	5.88171	7.21736	7.49375	4.97214	5.76046	8.3486	9.36391	10.2247
Alomy018350	1270	IPR001810:F-box domain, cyclin-like;		2.85798	2.52356	3.55459	5.82655	5.88264	1.32193	3.42626	4.97728	4.91886	6.66534
Alomy018470	1265			2.61244	1.34395	1.38702	2.46949	2.24207	2.08746	2.51096	1.88753	1.96347	2.45943
Alomy018479	1265	IPR011990:Tetratricopeptide-like helical; IPR020683:Ankyrin repeat-containing domain;	TPR10-AT3G04710.3	2.20163	2.20163	2.07039	4.03562	4.12102	1.5502	3.14684	2.19265	3.30117	3.70044
Alomy018737	1255	IPR007701:Interferon-related developmental regulator, N-terminal;		4.43758	2.39443	6.13008	6.58381	7.51715	3.61561	5.22065	6.83846	6.9872	7.82946
Alomy019066	1243	IPR002885:Pentatricopeptide repeat; ;	AT1G55630.1	2.02106	2.51245	1.58496	3.35548	3.6199	1.70044	2.75489	1.90689	3.84549	4.91886
Alomy019875	1216			1.54057	3.09516	3.99178	1.73039	5.64517	2.94315	1.25206	2.08283	3.30875	4.30478
Alomy020841	1185	IPR016177:DNA-binding, integrase-type;	ERF1-AT3G23240.1	4.80735	1.32193	6.33985	6.64386	6.87958	4.85798	3.90689	6.26679	5.3837	6.41363
Alomy020962	1180	IPR014069:Guanosine pentaphosphate synthetase I/polyribonucleotide nucleotidyltransferase;	RRP41-AT3G61620.2	1.8437	2.24249	1.58496	2.93411	4.48497	1.09206	1.95456	1.64698	2.67001	3.32081
Alomy021112	1176	IPR002528:Multi antimicrobial extrusion protein;	AT5G52450.1	3.06916	2.20387	5.72305	6.61313	7.95917	4.06413	5.13676	7.64123	8.51175	9.79751
Alomy021136	1175	IPR002198:Short-chain dehydrogenase/reductase SDR;	AT3G51680.1	1.70782	2.02385	1.37851	1.97575	3.66297	3.75489	3.16993	2.24793	2.75489	5.22882
Alomy021158	1175	IPR002213:UDP-glucuronosyl/UDP-glucosyltransferase;	UGT73B5-AT2G15480.2	2.9386	2.86673	6.41172	7.01517	8.36014	1.00946	2.59285	5.28467	6.13713	7.53123
Alomy021984	1150			5.00562	2.04439	6.88417	8.56796	9.82833	4.32193	8.33985	9.96362	10.5113	12.3983
Alomy022412	1138			2.82103	1.48543	2.66297	2.63227	4.48543	2.12553	2.18442	4.56294	4.64386	5.62272
Alomy022561	1134			2.73419	2.21842	5.44549	5.6811	4.77327	5.9542	5.94837	7.79766	7.29692	7.46761
Alomy023224	1114	IPR001810:F-box domain, cyclin-like;		2.97199	2.26534	4.71952	5.13087	6.11414	2.65208	1.6845	4.48497	5.3738	6.27146
Alomy023375	1110	IPR011856:Endonuclease TnsA, N-terminal/resolvase Hjc/tRNA endonuclease, C-terminal; IPR016442:tRNA-splicing endonuclease, archaeal short subfamily;	ATSEN1-AT3G45590.2	3.29278	3.26303	3.07039	4.52356	5.21723	1.26303	0.263034	2.26303	3.32193	5.2555
Alomy023730	1100	IPR002290:Serine/threonine-protein kinase, catalytic domain; IPR003609:Apple-like; IPR020703:Tyrosine-protein kinase, non-receptor Src64B;	AT2G19130.1	3.09686	2.23947	3.41504	1.63743	1.83007	2.71882	2.54432	2.34577	3.05889	2
Alomy023847	1097		AT5G43390.1	2.51048	1.40136	3.86454	2.83813	4.23208	1.18858	1.00648	3.18	2.57409	3.93605
Alomy023905	1096			2.39232	3.20945	3.24793	3.58496	5.30378	3	2.6845	4.14684	4.25873	5.09954
Alomy023937	1095			3.51658	1.28951	2.28951	3.152	4.1788	2.90689	3.39232	5.07682	4.59991	6.46352
Alomy024175	1088	IPR000388:Sulphonylurea receptor; IPR005897:Peptidase C39, ABC-type bacteriocin transporter;	PGP9-AT4G18050.1	1.6281	1.7247	1.82827	2.94719	3.93955	2.45411	1.49409	2.2642	3.85289	4.79123
Alomy024662	1075	IPR013094:Alpha/beta hydrolase fold-3;	AT5G06570.2	3.03161	1.72413	5.04439	4.73993	6.24335	1.68806	2.85244	4.9542	5.56732	6.47618
Alomy025160	1064			2.50901	1.38702	2.89947	1.75899	3.40808	3.03562	4.45943	5.27053	5.80219	5.61471
Alomy025611	1052		PLA-I{beta]2-AT4G16820.1	3.56096	2.5217	6.16037	5.49502	8.43684	3.32403	4.14243	6.6197	7.02231	8.72133
Alomy025764	1048		AT1G01490.2	1.98732	1.51316	3.23618	2.20102	3.20321	1.37944	1.09336	2.3833	2.53822	3.09132
Alomy025890	1045	IPR013657:UAA transporter;	AT1G12600.1	3.70044	1.35364	1.35364	2.66297	2.66297	2.58496	1.86673	3.30485	3.6199	3.35548
Alomy026012	1042			2.32193	1.4245	1.68281	3.25192	3.14439	0.793549	0.378512	1.61667	2.54432	2.51937
Alomy026281	1036	IPR014729:Rossmann-like alpha/beta/alpha sandwich fold; IPR014758:Methionyl-tRNA synthetase; IPR015413:Aminoacyl-tRNA synthetase, class I (M);	AT4G13780.1	3.74128	2.48701	5.97068	6.53181	7.41261	3.2952	4.94268	7.02028	7.45602	7.91199
Alomy026539	1029		PDV1-AT5G53280.1	2.32193	2	3.75489	6.25267	7.53138	2.80735	5.77479	5.8009	5.60733	7.783
Alomy026593	1028	IPR002283:Isopenicillin N synthase;	AT5G20400.1	1.52537	1.7552	1.87143	3.5919	2.96305	1.8243	1.74238	2.06625	3.22665	2.9932
Alomy027846	1000			3.44361	1.86394	5.33628	5.39643	6.71039	1.03037	3.88004	5.15018	4.64263	5.00383
Alomy028416	988	IPR002213:UDP-glucuronosyl/UDP-glucosyltransferase;	AtUGT85A2-AT1G22360.1	2.68182	2.70044	1.96963	2.5025	2.11548	4.71882	3.32193	3.16993	4.58496	6.27922
Alomy028701	981	IPR001975:Ribosomal protein L40e;		4.06609	1.58496	5.62936	6.57365	7.34207	3.90689	6.24317	8.09935	8.28077	9.19599
Alomy028866	978	IPR021099:Plant organelle RNA recognition domain;	AT5G45790.2	3.53398	3.43741	2.8413	4.30986	4.89077	3.10852	3.39232	3.53916	3.40939	4.89482
Alomy029523	964	IPR007871:Methyltransferase TRM13;	AT4G01880.1	1.66297	3.32193	3.3339	3.86625	5.50779	2.15612	2.82491	2.45568	3.19265	4.14917
Alomy029634	962	IPR002320:Threonyl-tRNA synthetase, class IIa;	AT5G26830.1	2.10046	1.32193	6.24354	8.48598	9.80701	1.91177	5.00076	7.69809	8.05151	9.75913
Alomy029782	959		UGT73D1-AT3G53150.1	2.057	1.55442	3.79065	3.31125	3.86178	1.81866	1.65808	3.36013	3.21445	3.84905
Alomy029834	958			3.11548	2.27302	3.9386	4.6677	5.81164	4.32193	4.58496	6.04985	6.19476	7.36413
Alomy030076	953			3.55459	4.2854	6.20945	5.8009	9.17243	0.807355	4.49185	6.0954	6.88722	8.2738
Alomy030784	938	IPR020683:Ankyrin repeat-containing domain;	AT2G31820.1	2.39232	3	2.24793	4.31288	5	1.93289	3.72048	3.29546	4.34147	3.99178
Alomy030796	937			5.45943	4.56986	6.62571	4.12928	7.17991	5.26053	4.81592	6.67007	6.57491	7.80628
Alomy031680	921	IPR001975:Ribosomal protein L40e;		6.23362	3.45943	7.93811	8.98655	9.65598	4.40939	5.62205	8.26209	8.35755	9.24198
Alomy031769	919	IPR008974:TRAF-like;	BPM1-AT5G19000.2	2	2.07039	2.26303	1.1375	3.20163	0.924051	1.12399	0.943416	2.19033	2.29956
Alomy032506	905		EMB2261-AT3G49170.1	2.2578	2.46512	2.21791	3.00782	3.25123	0.966053	1.40663	1.6612	1.96605	2.18107
Alomy032892	898			2.66297	3.96963	4.61471	4.49185	3.77259	1.8679	0.963474	2.26303	3.72247	3
Alomy033016	896			2.18442	1.39855	2.37346	2.09516	5.27528	2.44478	2.41504	1.63743	3.09686	6.60156
Alomy033115	894	IPR025322:;	AT5G66580.1	5.67243	4.11974	4.98606	5.173	4.13245	4.74543	3.57075	4.37606	5.50686	4.30485
Alomy033375	890		AT5G43150.1	5.55459	4.24793	4.39232	5.55459	5.37504	1.53916	0.392317	1.2854	2.72792	2.43463
Alomy033676	885	IPR016027:Nucleic acid-binding, OB-fold-like;	ATKRS-1-AT3G11710.1	1.96683	3.48894	6.02438	7.97441	8.70767	0.863796	2.15103	4.90125	5.6836	7.20135
Alomy033784	883			4.21891	3.45232	6.59347	5.86	6.50865	3.96882	2.81816	5.71352	6.11456	6.53425
Alomy034185	876	IPR018163:Threonyl/alanyl tRNA synthetase, class II-like, putative editing domain;	AT5G26830.1	2.75489	2.24793	7.28077	9.05731	9.20579	2.75489	5.39232	7.25739	7.83763	8.21067
Alomy034441	872			2.09192	1.74076	4.64537	4.03978	5.65746	2.5487	1.4341	4.56565	4.40396	5.29482
Alomy034728	867	IPR019410:Nicotinamide N-methyltransferase, putative;	AT5G49560.1	3.25481	3.0163	2.21299	3.77897	4.35435	4.43741	5.42626	5.48113	6.12928	6.49719
Alomy034842	865		AT5G43150.1	5.59991	4.2854	4.42626	5.59991	5.40939	1.54057	0.415037	1.38187	2.74351	2.47917
Alomy034938	863			1.36257	3.96083	3.4021	5.27479	4.25873	3.31389	3.36146	2.87447	4.72186	3.86899
Alomy035329	856			2.39232	4.06609	6.01123	6.96867	6.8857	4.30378	5.36632	7.56796	8.09672	8.56129
Alomy035571	852	IPR001278:Arginyl-tRNA synthetase, class Ia; IPR015413:Aminoacyl-tRNA synthetase, class I (M);	AT4G13780.1	3.19454	2.30782	5.74956	6.18694	7.1457	3.56127	4.7621	6.92878	7.50015	7.94925
Alomy036106	843	IPR009080:Aminoacyl-tRNA synthetase, class 1a, anticodon-binding;	AT4G13780.1	3.58976	2.786	5.94158	6.37091	7.2901	3.74663	4.77183	6.71237	7.1783	7.62423
Alomy036521	836	IPR000571:Zinc finger, CCCH-type;IPR000571:Zinc finger, CCCH-type;	ZFN1-AT3G02830.1	2.04439	3.19967	4.63662	5.00282	5.35094	2.54432	3.38082	5.41222	5.2854	5.79874
Alomy037411	822			2.60486	2.87447	2.22239	2.98489	4.2854	0.98457	0.802963	1.15966	1.5115	2.47332
Alomy038029	813	IPR012337:Ribonuclease H-like;		3.56333	1.56768	5.01601	5.5666	6.26612	2.69459	5.14009	6.70772	7.08187	7.73649
Alomy038258	810			3.39232	4.89482	4.14975	5.67243	6.29462	1.24236	1.06871	1.80232	2.50663	2.65926
Alomy038482	807			3.05063	2.86507	3.93411	5.99031	4.08746	4.18982	4.37504	4.89482	6.55842	6.03892
Alomy038823	802		AT1G08845.2	4.08746	4.7866	4.45943	6.12516	6.86295	0.778644	0.331844	1.01238	1.53434	1.98751
Alomy038916	800			7.06609	3.75489	8.78463	9.3966	10.656	5.18322	6.74147	8.99812	9.32568	10.2687
Alomy038946	800			5.22055	2.6845	5.24249	5.46411	5.6885	4.35755	4.12928	6.54303	5.79442	6.46761
Alomy039417	793	IPR003083:S-crystallin;	ATGSTU8-AT3G09270.1	3.848	2.43296	6.1416	6.33271	9.21917	5.3339	5.70966	7.82231	9.79982	11.0423
Alomy039484	792			3.98935	2.04182	6.09989	5.96782	7.48997	1.34792	3.74612	4.89195	4.61631	4.74709
Alomy039835	787		AT2G25760.2	4.6865	2.75489	2.32193	4.37504	3.32193	0.736966	0.862496	1.77578	3.04307	1.10535
Alomy040233	782		PGY1-AT2G27530.2	4.32193	4.61471	5.85798	6.55459	7.22882	3.72792	3.97728	5.30378	4.84549	6.56224
Alomy040285	781			2.45943	2.3505	1.98185	2.3505	3.60288	2.7761	1.32193	1.80735	2.48543	3.2555
Alomy040644	775	IPR025322:;	AT4G37240.1	1.74543	3.16046	3.52725	3.56359	3.36375	1.97199	0.106915	2.29956	3.82312	2.32193
Alomy040659	775	IPR006195:Aminoacyl-tRNA synthetase, class II;	ATKRS-1-AT3G11710.1	2.24005	2.19005	4.84823	6.31965	7.20305	0.736966	3.3744	6.18836	6.50427	7.53023
Alomy041756	761	IPR023214:HAD-like domain;	AT2G38740.1	2.25634	2.70044	3.00998	3.47393	2.58496	1.23447	3.31342	2.46713	3.17932	2.85505
Alomy042422	752			2.39232	2.24793	6.48382	8.06609	9.65553	1.20163	2.88753	6.56834	6.824	8.56186
Alomy042582	750			2.26303	2.67807	4.36457	5.83794	5.3505	1.6845	0.402098	2.19265	2.54137	3.20945
Alomy042721	748	IPR004154:Anticodon-binding;	AT5G26830.1	4.17688	2.37126	7	9.18993	10.5348	3.78261	5.6105	8.65293	9.17171	10.9008
Alomy043289	740	IPR001975:Ribosomal protein L40e; IPR019955:Ubiquitin supergroup;	UBQ1-AT3G52590.1	4.33985	2.70044	5.96578	9.12606	9.95092	4.91886	6.60363	8.66	8.99081	10.7881
Alomy043621	736	IPR002320:Threonyl-tRNA synthetase, class IIa;	AT5G26830.1	4.47183	2.98854	6.84597	8.17966	8.55721	5.69735	7.84619	10.0753	10.6195	11.0985
Alomy044539	725			4.93074	4.12928	6.35755	6.29002	6.7211	4.75489	4.47573	7.00562	7.31741	7.01959
Alomy045946	708	IPR001810:F-box domain, cyclin-like;	AT5G07610.1	3.09761	1.50589	1.52607	2.90304	2.848	1.62449	0.896164	2.1247	2.08746	2.47393
Alomy046015	707	IPR002300:Aminoacyl-tRNA synthetase, class Ia;	TWN2-AT1G14610.1	3.42534	1.84284	4.88107	6.13758	6.72842	1.90182	3.61316	5.37376	5.14031	6.11992
Alomy046163	705	IPR001128:Cytochrome P450;	CYP709B2-AT2G46950.1	3.09803	2.08746	2.85798	5.15987	3.91289	5.24793	4.76818	6.01681	6.80413	5.19967
Alomy046228	705	IPR002885:Pentatricopeptide repeat; ;	AT3G29230.1	2	2.92057	2.8365	4.30117	4.03185	0.736966	3.36923	2.70782	3.82103	3.02385
Alomy046462	702			3.53916	3.02237	3.93074	4.72792	2.80735	2.70044	2.09516	2.48308	3.32193	1.29546
Alomy046748	699			2.1635	1.7137	1.86394	3.98914	4.39506	4.39232	1.58496	4.06609	6.34873	6.78463
Alomy046924	697			1.74003	1.39961	1.31578	2.57984	3.40831	0.756331	0.518467	1.34514	1.18286	3.09889
Alomy047574	690			1.54057	2.19878	1.73039	2.69032	2.8625	1.86942	1.36565	2.04103	2.24207	3.21842
Alomy047740	688			4.80735	3.36923	7.0625	6.33985	6.56478	3.75489	3.55459	5.36632	4.44294	2.16993
Alomy048195	683	IPR010987:Glutathione S-transferase, C-terminal-like;	ATGSTU8-AT3G09270.1	3.80735	2.54432	5.27302	5.3634	8.09188	3.58496	3.67243	6.80735	8.41469	9.8396
Alomy049063	674			7.5597	6.20294	10.1387	8.29615	10.8494	3.82295	3.37428	6.40051	6.22295	7.17774
Alomy049856	665	IPR017090:Serine/threonine-protein kinase, Snf1-like;	CDKB2;2-AT1G20930.1	3.3837	1.63662	4.18859	4.96506	5.1718	2.39391	4.42392	5.6612	5.80015	6.40781
Alomy050086	663	IPR002213:UDP-glucuronosyl/UDP-glucosyltransferase;	AT1G05675.1	1.73697	2.05889	3.24793	2.16993	4.26053	4.47573	2.08746	3.08746	5.92481	5.24793
Alomy050163	662	IPR002528:Multi antimicrobial extrusion protein;	AT5G52450.1	2.63528	1.31657	3.03138	4.19858	4.52878	0.975547	1.76518	3.01508	3.7754	4.12998
Alomy050277	661	IPR000477:Reverse transcriptase;	AT4G20520.1	2.80735	2.38466	1.87447	2.078	1.53051	3.16993	2.39232	3.61471	2.58496	4.18982
Alomy050422	659	IPR001214:SET domain;	ATXR2-AT3G21820.1	3.78387	1.94676	5.49325	6.1644	6.75101	2.87463	4.20829	6.05823	6.02752	6.59796
Alomy050658	656		NDHG-ATCG01080.1	4.79442	2.45943	5.91886	7.08215	7.55267	0.736966	2.14296	4.70044	4.52878	5.25424
Alomy051123	652		AT3G49890.1	3.58496	5.71882	6.02975	7.16993	8.11721	0.955877	1.04281	1.9869	2.01298	3.17186
Alomy051340	650	IPR021099:Plant organelle RNA recognition domain;	AT3G58520.2	1.69515	1.67377	1.36257	3.11548	2.9386	4.55459	4.10852	2.90689	4.2854	5.08746
Alomy051422	649		AT2G25760.2	3.58496	2.45943	3.75489	4.44294	3.58496	4.06609	3.39232	1.24793	4.32193	2.42626
Alomy051723	647	IPR001128:Cytochrome P450;	CYP72A13-AT3G14660.1	4.55459	2.62449	8.29002	9.04576	9.62236	4.06609	5.76818	8.27612	9.24496	9.70995
Alomy052250	641			2.76755	1.51457	1.98272	1.44057	3.87915	1.02237	1.97728	1.47573	2.01123	2.02237
Alomy052491	639	IPR024553:Domain of unknown function DUF2828;	AT5G43390.1	2.58074	1.48904	4.42197	3.89988	4.9786	2.60906	3.30524	5.12986	4.93098	5.79763
Alomy053424	630		AT5G18920.1	1.61005	1.51229	1.5748	1.85221	3.43014	1.06333	1.06333	1.1112	2.15339	2.57568
Alomy053737	627		UGT73B3-AT4G34131.1	2.16461	1.89859	4.29492	4.15203	5.53174	2.1287	1.93107	3.76576	4.32091	5.36706
Alomy053863	626			2.66588	1.63048	5.26534	5.75335	6.58091	3.25399	4.58376	6.17193	5.9782	7.08321
Alomy054254	622			2.87447	3.53398	6.48382	6.72905	8.65762	3.25154	4.02764	5.88903	6.91032	7.45219
Alomy054377	621	IPR010987:Glutathione S-transferase, C-terminal-like;	ATGSTU8-AT3G09270.1	4.48113	4.36923	3.8413	4.27302	3.9386	2.39232	1.16993	2.11548	2.9542	2.02975
Alomy054533	620			5.61471	4.75489	8.18818	8.96	10.4495	5.33985	6.50383	8.96506	9.03205	10.2458
Alomy054590	620	IPR012337:Ribonuclease H-like;	AT2G06845.1	3.152	1.35364	3.70044	4.0199	7.69658	2.16993	2.64386	3.32193	5.32193	7.79442
Alomy055167	614	IPR002303:Valyl-tRNA synthetase;	TWN2-AT1G14610.1	2.68966	1.50991	4.59545	6.11698	6.41041	1.95815	3.39975	5.21368	5.07985	5.96412
Alomy055757	609			4.04439	1.73697	3.43741	3.64386	4.02975	2.39232	4	3.83289	3.61471	6.44294
Alomy055892	608		UGT74E2-AT1G05680.1	3.7997	2.27302	5.88174	6.41879	6.76769	1.51245	3.24793	5.08621	6.16875	6.43291
Alomy056017	607			3.8147	1.89862	5.27852	5.19995	6.52982	2.43741	2.68182	4.80462	4.77379	6.4799
Alomy058415	586	IPR002769:Translation initiation factor IF6;	emb1624-AT3G55620.1	4.69907	3.48817	7.36804	8.06043	8.43753	4.72483	5.99511	8.04929	8.14476	8.69994
Alomy058465	586			3.36923	5.1565	3.77259	3.5025	5.77259	1.45066	1.848	0.931053	1.60407	1.85864
Alomy058483	585			1.74416	2.57289	2.98185	2.3505	3.47897	3.56478	3.48113	3.68806	3.93336	3.72489
Alomy058580	585			4.6865	2.85798	7.28077	7.62205	10.7266	4.42626	7.05799	8.91663	9.45841	11.1069
Alomy059414	578			2.5025	1.77761	3.20263	1.94158	3.08342	2.28214	1.75189	3.44679	3.42438	3.64985
Alomy059481	578	IPR004095:TGS; IPR012675:Beta-grasp fold, ferredoxin-type;	AT1G17960.1	3.99484	2.97138	7.23677	8.62899	8.98474	4.08179	6.54191	8.80893	9.40779	9.97792
Alomy060014	573	IPR013087:Zinc finger, C2H2-type/integrase, DNA-binding;	RHL41-AT5G59820.1	5.13955	3.39232	5.72792	6.13955	7.55267	3.93074	5.09803	6.44708	6.76155	7.5411
Alomy060022	573		ATMRP3-AT3G13080.1	2.57161	1.6291	4.02135	3.93272	5.12697	2.03624	2.1168	3.96073	4.56898	5.38258
Alomy060028	573	IPR010255:Haem peroxidase;	AT4G37530.1	1.89731	2.55716	3.12519	4.12013	4.70973	6.40514	7.24079	9.27438	10.869	11.8645
Alomy060449	570			7.1267	5.03342	8.73978	9.66888	10.145	5.7211	7.44915	9.5493	9.20151	10.0593
Alomy061249	564	IPR025886:;	AtPP2-B10-AT2G02360.1	6.43879	4	8.67419	9.71896	10.6616	5.15987	6.14466	8.65732	9.14848	10.3357
Alomy062319	556			3.39232	4.02237	3.70044	3.88264	4.93074	2.9542	3.42626	2.75489	3.64386	3.64386
Alomy062673	554			3.27403	2.28314	5.69533	6.08573	7.24366	2.90635	2.88112	5.32315	5.12275	6.95262
Alomy063665	546	IPR009772:D123;	EDA35-AT4G05440.2	2.40718	2.63631	1.3953	3.09115	2.73383	2	2.46447	1.51873	2.30518	3.01724
Alomy063906	544			2.7929	2.36164	4.61539	5.42626	7.17829	2.4239	2.72677	4.84319	5.39715	6.8721
Alomy064069	543		CRK10-AT4G23180.1	2.18763	1.78427	1.76081	2.32193	2.73697	3.926	3.94486	2.67807	4.76553	5.72792
Alomy064073	543			5.10553	4.7318	8.18841	9.07376	10.5935	4.19294	4.05357	6.64082	7.36356	9.05514
Alomy064326	542	IPR001128:Cytochrome P450;	CYP72A8-AT3G14620.1	4.44626	1.67807	6.46532	5.4489	7.73525	3.69116	5.17326	7.19681	7.47911	7.94618
Alomy064567	540	IPR013305:ABC transporter, ABCB2;	PGP5-AT4G01830.1	2.5155	3.19033	2.49596	3.76717	4.48774	4.03509	2.30433	3.03242	5.25252	5.73615
Alomy064679	539			5.06506	5.39232	8.1704	7.07427	8.44944	4.63578	4.4286	6.72348	6.42001	6.44795
Alomy064814	538			3.32193	1.32193	2.98995	2.87447	3.74894	0.913585	0.406625	1.46855	1.3152	1.60716
Alomy064862	538		UBP19-AT2G24640.2	4.18982	4.40939	5.32193	6.14466	5.25739	1.848	2.76553	3.12102	3.36457	4.15381
Alomy065086	536	IPR016181:Acyl-CoA N-acyltransferase;	AT2G32030.1	1.89636	1.39357	2.6386	2.57839	1.94145	2.20985	2.42593	3.37837	4.24486	2.64094
Alomy065286	535			2.51785	3.99178	1.89812	3.62803	4.30212	3.02554	1.8365	1.19265	2.94753	2.74723
Alomy065402	534		AT1G28350.1	5.09954	3.05063	5.8686	5.71228	6.79812	3.49185	6.0607	7.44708	7.29692	7.54496
Alomy066127	529	IPR016242:Serine/threonine-protein kinase MPS1;	CIPK11-AT2G30360.1	2.4245	1.36351	3.99895	5.04618	5.02846	0.828786	1.96611	3.51668	3.52237	4.22
Alomy066681	525			2.90852	2.43929	2.21011	3.75941	3.65652	1.52995	0.970253	1.95894	2.21818	3.09437
Alomy066698	525		AT5G26830.1	2.97924	1.61891	5.93815	8.10014	9.41622	3.1635	6.23266	8.87098	9.42978	11.1324
Alomy066795	524			5.40547	3.8192	7.80512	7.72897	8.4937	4.34963	5.08399	6.97564	7.13453	7.92723
Alomy067758	518	IPR001975:Ribosomal protein L40e;		2.95109	1.76553	6.24349	7.20065	8.29554	2.50007	4.33015	6.66676	7.29068	8.20862
Alomy067859	517		AT5G08110.1	2.75132	2.39689	2.83458	3.60881	4.30256	1.23879	1.926	2.07039	2.93357	3.42761
Alomy068246	515	IPR002213:UDP-glucuronosyl/UDP-glucosyltransferase;	UGT73C6-AT2G36790.1	2.59179	1.80221	4.21015	3.11824	4.20959	2.24397	2.06422	3.82364	3.52175	3.96705
Alomy068294	515	IPR000863:Sulfotransferase domain;	SOT18-AT1G74090.1	3.28854	2.22209	5.68744	6.01526	7.40173	3.67216	4.02754	6.11217	6.65986	8.02877
Alomy068356	514	IPR019499:Valyl-tRNA synthetase, class Ia, tRNA-binding arm;		3.24624	2.14114	4.88156	5.59212	6.50312	1.96612	3.19312	4.86351	4.76266	5.64638
Alomy069074	509		AT1G47278.2	2.18763	2.43494	1.17585	2.95936	4.28951	1.20881	1.77662	1.25909	1.92101	3.0944
Alomy069196	508	IPR024553:Domain of unknown function DUF2828;	AT5G13210.1	1.53605	1.72247	2.64	3.9542	4.25802	4.42626	6	7.25739	7.33092	7.24555
Alomy069391	507			5.53138	5.49185	6.99152	3.93074	7.42417	7.27612	6.01346	8.224	9.12567	9.1267
Alomy070127	503			2.85759	2.22812	4.78123	5.46806	6.1661	4.07123	3.78715	6.0258	6.44434	7.54949
Alomy070158	503			2.71114	1.89129	5.04157	4.69146	5.35869	6.13955	5.86419	8.75071	9.33929	8.88264
Alomy070273	502			3.55459	4.25739	2.72792	3.61471	2.08746	4.38543	3.47249	3.43296	3.91648	3.18587
Alomy070292	502			4.90087	2.9542	2.12928	2.32193	3.88264	3.2854	2.80735	4	3.64386	4.42626
Alomy070367	501			3.78932	1.33442	5.54522	5.24628	5.88795	2.37638	2.75899	5.07599	4.95956	5.47947
Alomy071334	495			5.56986	3.61471	6.10852	6.45943	7.70563	2.70044	5.24793	6.82655	7.10066	7.82655
Alomy071846	492		AT1G01490.2	3.72792	4.98868	5.97154	4.83289	6.43045	2.69188	1.44931	4.76717	4.51388	4.89761
Alomy072012	491			3.53478	2.13245	6.46447	7.5461	8.72364	3.62817	4.19781	6.90933	7.25522	8.06776
Alomy072032	491		AT4G19410.2	2.23704	1.55722	1.55722	2.5642	2.92057	1.15754	2.13245	2.43911	2.88452	3.57102
Alomy072349	489			3.58496	3.75489	3.75489	4.20945	4.78136	2.34915	2.11548	1.25154	2.08342	1.67377
Alomy072526	488			4.88738	3.58146	7.03193	7.13761	7.43171	4.29237	5.39917	7.51215	7.63739	7.87204
Alomy072531	488			3.08472	1.81399	6.01396	7.05828	9.28546	1.93035	3.92724	6.76764	7.80654	9.45195
Alomy073965	479			4.44708	1.32193	1.20945	2.24793	2.26679	4.26303	2.53605	3.848	4.12102	3.40599
Alomy074000	479		AT2G30140.1	1.73748	1.54639	1.79095	3.36588	2.46037	1.6635	1.61327	2.43911	2.28514	2.98733
Alomy074306	477	IPR013083:Zinc finger, RING/FYVE/PHD-type;	AT1G53820.1	6.64386	3.49185	7.41785	7.80574	5.99435	3.05585	2.99048	4.69312	5.61161	3.61626
Alomy074646	475			3.78136	5.24793	3.52356	5.71425	6.64024	1.07731	0.649668	1.22617	1.31396	1.64121
Alomy074825	474	IPR001813:Ribosomal protein 60S;	AT2G27710.4	3.6684	2.29056	6.13113	7.47786	8.32264	3.441	4.82023	7.01837	7.47445	8.65403
Alomy074900	474			4.18286	3.06201	5.6663	5.13373	7.20153	2.57399	0.690316	4.21653	4.2462	6.24922
Alomy074920	474			6.37069	6.3837	9.18364	8.94618	10.4157	4.16993	4.89372	7.16445	8.32234	8.45458
Alomy076447	465			3.61298	2.92376	1.95693	4.17932	3.60602	0.932886	2.58496	2.52925	2.75974	3.30212
Alomy076473	465			3.7604	2.68118	4.59735	5.29177	5.87164	6.18488	6.53138	7.85175	8.67419	9.2131
Alomy076603	464	IPR001975:Ribosomal protein L40e;	UBQ1-AT3G52590.1	4.18982	3.06609	3.06609	3.12928	3.70044	4.55459	3.90689	5.93664	4.70044	7.04439
Alomy076799	463	IPR014729:Rossmann-like alpha/beta/alpha sandwich fold;	TWN2-AT1G14610.1	2.61182	1.41769	4.16402	5.63719	6.07262	1.10343	3.0497	5.07956	4.81361	5.7472
Alomy077534	459			3.0497	2.94951	5.29321	5.66913	6.69971	2.54699	2.77396	4.92324	5.21114	6.35892
Alomy077777	458			2.27684	3.77529	3.15754	4.69617	4.13876	0.96782	1.35548	0.923764	1.52725	1.27886
Alomy078016	457			3.44746	2.97018	6.23371	2.16115	9.339	2.84027	3.76063	6.50132	7.34723	8.89195
Alomy078290	455	IPR024553:Domain of unknown function DUF2828;	AT5G13210.1	2.04264	2.88753	4.62059	5.10769	5.3147	2.25873	3.54137	4.99031	5.58174	5.63766
Alomy078344	455	IPR001813:Ribosomal protein 60S;	AT2G27710.4	3.6046	2.13757	5.97237	7.34641	8.18527	3.49467	4.97318	7.10202	7.52262	8.704
Alomy078569	454	IPR016027:Nucleic acid-binding, OB-fold-like;	AT4G31180.2	3.37388	2.08179	6.83247	7.60264	10.1305	1.42561	4.02975	6.38082	7.14246	8.75561
Alomy078822	453	IPR000863:Sulfotransferase domain;	SOT17-AT1G18590.1	3.54096	2.77338	5.74258	6.45382	7.50189	3.96187	4.29071	6.48138	7.00514	8.34801
Alomy078904	452			4.61471	3.42626	5.2384	4.64386	5.64386	5.22882	3.20945	5.76818	5.43463	4.18982
Alomy079588	449	IPR006297:GTP-binding protein LepA;	LOS1-AT1G56070.1	3.67807	1.76553	6.53605	7.63057	9.48576	3.70044	7.07503	10.0503	9.89734	11.9523
Alomy079614	449			6.44708	4.88264	4.61471	5.71425	5.04439	1.85148	2.35908	2.52083	2.16294	1.86876
Alomy080552	444			3.71319	1.53797	4.57685	2.2362	6.12928	2.86312	4.49075	6.88643	6.78317	7.44466
Alomy080598	443			5.98868	5.79442	6.35755	4.79442	6.78463	5.65821	5.53916	5.97154	5.8009	7.19722
Alomy080703	443			2.40372	2.20945	2.87856	1.49185	3.26053	6.22882	5.35755	6	5.76818	7.26679
Alomy081009	441	IPR024553:Domain of unknown function DUF2828;	AT3G24780.1	2.48239	1.52725	3.90689	5.44587	5.26789	1.95217	3.23133	4.45372	5.26107	4.80287
Alomy081274	440	IPR002528:Multi antimicrobial extrusion protein;	AT5G52450.1	4.26679	3.90689	6.02791	5.82655	7.94251	4.9542	4.37504	7.29462	7.38802	8.92258
Alomy081444	439			1.9386	2.11548	2.82867	3.42906	3.23202	3.96963	5.40939	4.90689	5.75933	5.89482
Alomy081638	438	IPR007144:Small-subunit processome, Utp11;	EDA14-AT3G60360.1	2.46949	3	1.94342	2.80735	4.03427	3.90689	2.24793	5.02237	3.20945	4.44294
Alomy081696	438			4.57621	3.07094	4.77797	6.34987	5.86439	2.02433	3.45138	4.79114	5.19987	4.72291
Alomy082122	436	IPR003083:S-crystallin;	ATGSTU15-AT1G59670.1	4.04439	5.32193	6.11894	7.98299	6.42626	0.927068	1.57817	1.87262	3.77507	1.42768
Alomy082421	434			3.40808	2.6746	1.82312	2.94342	2.32193	1.73697	3.37697	3.4667	2.03953	1.53051
Alomy082506	434			3.39232	4.37504	6.77149	6.37069	6.22882	3.12928	3.93074	5.09803	6.40514	5.18982
Alomy083161	431		ATUPS1-AT2G03590.1	4.93773	1.62882	6.46246	6.65874	8.09988	3.24634	5.11244	6.90677	6.21169	7.37667
Alomy084105	426			1.45066	1.58496	3.89185	4.84242	6.96809	5.1964	4.9386	8.10504	7.95226	10.231
Alomy084784	423	IPR002213:UDP-glucuronosyl/UDP-glucosyltransferase;	AT2G31790.1	3.04317	2.00144	5.53501	6.26664	7.40417	4.91959	5.03455	7.81188	8.65094	9.93859
Alomy085498	420			4.89724	3.88753	5.39232	5.21723	7.59096	2.24793	2.73697	5.17991	5.7879	7.35241
Alomy085520	420			7.80735	6.07146	9.66133	8.77066	10.9837	5.16099	6.63582	8.10823	8.29309	8.89835
Alomy085584	419			6.13443	3.52356	7.94983	8.33985	9.0182	1.76899	3.67069	5.42421	5.53694	6.30154
Alomy086065	417			4.33985	2.85798	3.20945	6.18982	3.75489	5.08746	3.32193	4.26679	4.71425	4.06609
Alomy086136	417			2.74723	3.52356	2.16993	2.77761	2.96083	4.75489	4.07325	4.97728	4.58496	4.40372
Alomy087390	411			1.66999	1.56369	3.3475	3.26157	2.89006	1.92989	2.0651	3.9128	3.95013	3.42609
Alomy088092	408		ATXR2-AT3G21820.1	2.79008	1.54907	5.21058	6.18106	6.62304	3.34045	4.74488	6.65349	6.56869	7.21875
Alomy089439	402	IPR001975:Ribosomal protein L40e;	UBQ1-AT3G52590.1	6.2854	3.16993	7.67419	8.94691	12.3626	1.50696	3.47999	6.48424	7.31145	10.7815
Alomy089525	402		SAT32-AT1G27760.3	4.66995	2.64105	6.68207	7.29912	8.12023	3.57926	6.15098	7.61829	7.86239	8.72202
Alomy089632	401			4.2854	2.90689	6.96578	7.94105	9.03342	3.45943	5.15987	7.39017	7.58684	8.63844

## Sheet: Table S5
GO.ID	Term	6 HAT	12 HAT	24 HAT	36 HAT	73 HAT
GO:0006412	Protein translation	0.0254	0.01784	8.1e-05	3e-12	8.2e-23
GO:0006855	Multidrug transport	0.0338	0.03031	7.6e-05	0.00228	0.00045			p-value<0.001
GO:0042256	Mature ribosome assembly	0.0031	0.00014	0.0002	0.00613	0.00238			p-value<0.01
GO:0016070	RNA metabolic process		0.01903	0.01333	8.7e-06	2.9e-05			p-value<0.05
GO:0006351	Transcription, DNA-dependent			0.03235	9.5e-08	0.00296			Non significant
GO:0006355	Regulation of transcription, DNA-dependent		0.04086	0.00138	0.00047
GO:0007585	Respiratory gaseous exchange			0.00259	1.1e-05	0.00032		TABLE S5: GO Biological Process significantly enriched in contigs up-regulated in both phenotypes (resistant and sensitive pools) after herbicide application
GO:0009082	Branched chain family amino acid biosynthesis			0.00055	0.00142	0.0004
GO:0006396	RNA processing		0.03332		0.00101	2.3e-06
GO:0006979	Response to oxidative stress	0.0354	0.00045		0.00442
GO:0006364	rRNA processing				1.9e-14	1.4e-17
GO:0032259	Methylation				0.00232	0.00021
GO:0042254	Ribosome biogenesis				1.7e-08	1.9e-11
GO:0001522	Pseudouridine synthesis				0.00015	7.5e-07
GO:0009228	Thiamin biosynthetic process	9.5e-05	0.00027
GO:0006561	Proline biosynthetic process			0.00687		0.03422
GO:0008033	tRNA processing				5.3e-11	6.2e-11
GO:0010467	Gene expression		0.0023	0.01651
GO:0006298	Mismatch repair				0.00437	0.00365
GO:0006413	Translational initiation				0.0396	0.00207
GO:0006479	Protein amino acid methylation				3.8e-05	2.3e-07
GO:0009130	Pyrimidine nucleoside monophosphate bios...				0.0041	0.04548
GO:0006144	Purine base metabolic process	0.0045
GO:0006350	Transcription	0.0053
GO:0006605	Protein targeting			0.0001
GO:0006725	Cellular aromatic compound metabolic process			0.00465
GO:0006839	Mitochondrial transport			0.00687
GO:0006887	Exocytosis			0.00948
GO:0009132	Nucleoside diphosphate metabolic process				0.00131
GO:0009156	Ribonucleoside monophosphate biosyntheti...				0.00613
GO:0031497	Chromatin assembly					2.5e-09
GO:0032940	Secretion by cell					1.3e-05
GO:0033365	Protein localization in organelle					0.00084
GO:0034728	Nucleosome organization					0.00282
GO:0034754	Cellular hormone metabolic process					0.00336
GO:0042401	Cellular biogenic amine biosynthetic pro...					0.00592

## Sheet: Table S6
GO.ID	Term	6 HAT	12 HAT	24 HAT	36 HAT	73 HAT
GO:0006857	Oligopeptide transport			1.2e-05	0.0397	5.7e-17			p-value<0.001
GO:0015979	Photosynthesis				2.3e-05	9.8e-05			p-value<0.01
GO:0006979	Response to oxidative stress		0.0305	0.03879		2.5e-05			p-value<0.05
GO:0009415	Response to water	0.029		0.00062		2.8e-07			Non significant
GO:0000160	Two-component signal transduction system			0.01914		0.00207
GO:0006099	Tricarboxylic acid cycle			0.00649		0.02121		TABLE S6: GO Biological Process significantly enriched in contigs down-regulated in both phenotypes (resistant and sensitive pools) after herbicide application
GO:0006529	Asparagine biosynthetic process			0.00029		0.00179
GO:0006950	Response to stress			0.03783		0.00625
GO:0009228	Thiamin biosynthetic process			4.8e-05		0.00027
GO:0009611	Response to wounding			0.04069		0.00715
GO:0015671	Oxygen transport			6.3e-05		0.00047
GO:0015977	Carbon fixation			0.01062		0.00037
GO:0018193	Peptidyl-amino acid modification			0.00221	0.0017
GO:0019953	Sexual reproduction				0.0032	0.00079
GO:0034755	Iron ion transmembrane transport				0.0039	0.0444
GO:0042221	Response to chemical stimulus	0.029	0.004
GO:0006072	Glycerol-3-phosphate metabolic process		0.0015
GO:0006508	Proteolysis		0.0053
GO:0015746	Citrate transport			4.8e-05
GO:0016125	Sterol metabolic process			6.3e-05
GO:0046854	Phosphoinositide phosphorylation			0.00029
GO:0015991	ATP hydrolysis coupled proton transport					1.6e-08
GO:0009432	SOS response					2.7e-06
GO:0046836	Glycolipid transport					6.5e-06
GO:0065008	Regulation of biological quality					1.2e-05
GO:0009628	Response to abiotic stimulus					0.00012
GO:0015833	Peptide transport					0.00728
GO:0000079	Regulation of cyclin-dependent protein kinase					0.00739
GO:0009416	Response to light stimulus					0.00796
GO:0030001	Metal ion transport					0.00796
GO:0006869	Lipid transport					0.00993

## Sheet: Table S7
GO.ID	Term	6 HAT	12 HAT	24 HAT	36 HAT	73 HAT
GO:0006869	Lipid transport	9.4e-05	0.00381	2.2e-05	0.0215
GO:0006355	Regulation of transcription, DNA-dependent	0.01113		0.01079	0.0336	6.3e-06			p-value<0.001
GO:0006468	Protein amino acid phosphorylation	4.5e-16		7.4e-05	3.9e-29				p-value<0.01
GO:0007049	Cell cycle		0.00011	0.00118	0.046				p-value<0.05
GO:0006979	Response to oxidative stress	1.2e-10		0.00039	0.0043				Non significant
GO:0006032	Chitin catabolic process	0.00373			0.0055	0.01868
GO:0010556	Regulation of macromolecule biosynthetic process	0.01312		0.00861	0.0347			TABLE S7: GO Biological Process significantly enriched in contigs up-regulated after herbicide application only in the sensitive pool
GO:0031326	Regulation of cellular biosynthetic process	0.01312		0.00861	0.0347
GO:0019219	Regulation of nucleobase, nucleoside, nu...	0.01754		0.00894	0.0475
GO:0006529	Asparagine biosynthetic process	0.0016			0.0065
GO:0001522	Pseudouridine synthesis		0.00047			0.02032
GO:0006281	DNA repair		0.0014			0.03766
GO:0006396	RNA processing		0.00377			0.04062
GO:0016070	RNA metabolic process		0.00963			0.00089
GO:0009451	RNA modification		0.0302			0.00896
GO:0006351	Transcription, DNA-dependent		0.03784			0.0006
GO:0009607	Response to biotic stimulus	0.00048			0.0126
GO:0006364	rRNA processing		1.4e-06	0.00101
GO:0006629	Lipid metabolic process		0.00032	0.02577
GO:0051726	Regulation of cell cycle		0.00234	0.04203
GO:0006334	Nucleosome assembly		0.00996	2.2e-13
GO:0008283	Cell proliferation			0.00428	0.0474
GO:0042545	Cell wall modification			0.00608	0.018
GO:0006071	Glycerol metabolic process				0.0372	0.00971
GO:0007050	Cell cycle arrest	0.00837
GO:0032501	Multicellular organismal process		8.9e-07
GO:0000003	Reproduction		7.6e-06
GO:0007585	Respiratory gaseous exchange		0.00026
GO:0009611	Response to wounding		0.00043
GO:0009312	Oligosaccharide biosynthetic process		0.00152
GO:0016138	Glycoside biosynthetic process		0.00275
GO:0046351	Disaccharide biosynthetic process		0.00408
GO:0016567	Protein ubiquitination		0.00544
GO:0033554	Cellular response to stress			1.2e-06
GO:0051716	Cellular response to stimulus			0.0005
GO:0051276	Chromosome organization			0.00456
GO:0006072	Glycerol-3-phosphate metabolic process			0.00578
GO:0009163	Nucleoside biosynthetic process					3.8e-05
GO:0042451	Purine nucleoside biosynthetic process					8.9e-05
GO:0042455	Ribonucleoside biosynthetic process					0.00091
GO:0046129	Purine ribonucleoside biosynthetic proce...					0.00101
GO:0006743	Ubiquinone metabolic process					0.00123
GO:0006744	Ubiquinone biosynthetic process					0.0015
GO:0000398	Nuclear mRNA splicing, via spliceosome					0.00992

## Sheet: Table S8
GO.ID	Term	6 HAT	12 HAT	24 HAT	36 HAT	73 HAT
GO:0008535	Respiratory chain complex IV assembly		0.0006		0.00869	0.00019			p-value<0.001
GO:0006857	Oligopeptide transport				0.00448	0.00488			p-value<0.01
GO:0008299	Isoprenoid biosynthetic process		0.0047			0.00567			p-value<0.05
GO:0009245	Lipid A biosynthetic process	0.0051		0.01922					Non significant
GO:0055085	Transmembrane transport			0.00117	0.03085
GO:0015671	Oxygen transport		0.0439			0.00913		TABLE S8: GO Biological Process significantly enriched in contigs down-regulated after herbicide application only in the sensitive pool
GO:0006355	Regulation of transcription, DNA-dependent			8.3e-05
GO:0015977	Carbon fixation			0.00052
GO:0009415	Response to water				6.9e-18
GO:0006855	Multidrug transport				0.00022
GO:0006470	Protein amino acid dephosphorylation				0.00059
GO:0006529	Asparagine biosynthetic process				0.00218
GO:0009790	Embryonic development				0.00285

## Sheet: Table S9
GO.ID	Term	6 HAT	12 HAT	24 HAT	36 HAT	73 HAT
GO:0009767	Photosynthetic electron transport chain		0.00029	2.5e-07	0.00012				p-value<0.001
GO:0006355	Regulation of transcription, DNA-dependent	0.01154	0.03133		0.00365				p-value<0.01
GO:0009245	Lipid A biosynthetic process	0.00028	0.00338						p-value<0.05
GO:0015986	ATP synthesis coupled proton transport		0.00528	1.6e-06					Non significant
GO:0006334	Nucleosome assembly				6.2e-08	0.0101
GO:0006468	Protein amino acid phosphorylation	0.01352				0.0016		TABLE S9: GO Biological Process significantly enriched in contigs up-regulated after herbicide application only in the resistant pool
GO:0008654	Phospholipid biosynthetic process				0.03573	0.0085
GO:0009772	Photosynthetic electron transport in pho...		0.03625	0.00534
GO:0042218	1-aminocyclopropane-1-carboxylate biosyn...		0.0076		0.00892
GO:0070925	Organelle assembly	0.00428
GO:0044260	Cellular macromolecule metabolic process	0.00861
GO:0015979	Photosynthesis			9.2e-06
GO:0030418	Nicotianamine biosynthetic process			1e-05
GO:0006071	Glycerol metabolic process			0.00013
GO:0008535	Respiratory chain complex IV assembly			0.00025
GO:0042773	ATP synthesis coupled electron transport			0.00072
GO:0009607	Response to biotic stimulus			0.00317
GO:0009415	Response to water				1.2e-05
GO:0042026	Protein refolding				0.00181
GO:0009065	Glutamine family amino acid catabolism				0.00189
GO:0006839	Mitochondrial transport				0.00445
GO:0006629	Lipid metabolic process				0.00961
GO:0006333	Chromatin assembly or disassembly					0.0017
GO:0005992	Trehalose biosynthetic process					0.0031

## Sheet: Table S10
GO.ID	Term	6 HAT	12 HAT	24 HAT	36 HAT	73 HAT
GO:0006629	Lipid metabolic process	0.0043		0.00013	0.00656	0.03495			p-value<0.001
GO:0007018	Microtubule-based movement	0.0394	0.01328	0.00386		0.01304			p-value<0.01
GO:0006468	Protein amino acid phosphorylation	1.1e-05			0.04682	1.2e-14			p-value<0.05
GO:0006529	Asparagine biosynthetic process		3.4e-07	0.00479		9.9e-05			Non significant
GO:0006869	Lipid transport			0.00446	0.00107
GO:0006857	Oligopeptide transport	0.0107			8.6e-07			TABLE S10: GO Biological Process significantly enriched in contigs down-regulated after herbicide application only in the resistant pool
GO:0007017	Microtubule-based process		0.00207	0.04986
GO:0007021	Tubulin complex assembly	0.0213		0.00029
GO:0008295	Spermidine biosynthetic process	0.0364	0.00026
GO:0009611	Response to wounding				0.04919	0.00312
GO:0016192	Vesicle-mediated transport			0.01875		0.00129
GO:0030418	Nicotianamine biosynthetic process		0.0046		0.01931
GO:0006914	Autophagy	0.0026
GO:0006810	Transport	0.0046
GO:0016042	Lipid catabolic process	0.0074
GO:0009416	Response to light stimulus	0.0089
GO:0018193	Peptidyl-amino acid modification		0.00274
GO:0042026	Protein refolding			0.0068
GO:0006979	Response to oxidative stress			0.00801
GO:0006817	Phosphate transport				0.00061
GO:0071555	Cell wall organization				0.0072
GO:0009772	Photosynthetic electron transport in pho...				0.0096
GO:0032313	Regulation of Rab GTPase activity					8.1e-07
GO:0006952	Defense response					6e-06
GO:0055085	Transmembrane transport					4.8e-05
GO:0005985	Sucrose metabolic process					0.00018
GO:0006486	Protein amino acid glycosylation					0.00021
GO:0008643	Carbohydrate transport					0.00445

[truncated: 1 more sheets: Table S11]
